# Supplementary material for: Comparative study for haplotype block partitioning methods – Evidence from chromosome 6 of the North American Rheumatoid Arthritis Consortium (NARAC) dataset
Source: PLoS One. 2018 Dec 31;13(12):e0209603. doi: 10.1371/journal.pone.0209603 (PMC6312333; doi:10.1371/journal.pone.0209603)
Supplement: S1 Spreadsheet — Sheet1 “ID” represents SNPs IDs, and each row represents a block. Sheet2 “Bp” represents SNPs physical positions in base pairs, and each row represents a block. Sheet3 “No. of SNPs in Block” represents the number of SNPs in each block. Sheet4 “Start-Stop”–first column represents blocks start physical positions in base pairs. Sheet4 “Start-Stop”–second column represents blocks end physical positions in base pairs. Sheet4 “Start-Stop”–third column represents blocks sizes in base pairs. Sheet5 “Block no.” represents the block numbers (positions) from all blocks partitioned by CIT method. Sheet6 “P-values” represents the P-values of the blocks. (XLS) [file pone.0209603.s005.xls]

## Sheet: ID
rs3812189	rs6902174	rs9367924	rs723054
rs4324798	rs209181	rs422331	rs3131093	rs209160	rs209152	rs1016472	rs9257319	rs209139	rs2269553	rs2894066	rs3763338	rs2071790	rs2071789	rs2071788	rs9257403	rs1476016	rs9257425	rs3135322	rs3130837	rs3129791
rs3117143	rs9348821	rs7752270	rs3130764	rs3129106	rs3130778	rs9295794	rs3130718	rs3116817	rs1883329	rs2206040	rs2206041	rs3130817	rs3130826	rs3116837	rs3129105	rs3117328	rs3130827	rs6904130	rs7766902	rs3130830	rs3117326
rs388234	rs3094577	rs1235162	rs1233400	rs1233399	rs1003581	rs362510
rs3129073	rs29234	rs3130252	rs3130253	rs1318631	rs2071653	rs9257936	rs2535238
rs3129054	rs3117292	rs2747442	rs3117294	rs2747453	rs2747454
rs2747457	rs3131888	rs7776082
rs3129066	rs3129055	rs9258122	rs3131863	rs1476572	rs3871468	rs1610594	rs2517912	rs9258170	rs1362126	rs9258186	rs2235383	rs2523404	rs2272874
rs1610601	rs1610602	rs2523395	rs2394160	rs932338	rs1633096	rs9258218	rs2517938	rs9258225	rs9258260	rs1633068	rs1737078
rs1737076	rs9258275	rs1611285
rs1737046	rs1737031	rs1362070	rs9258303	rs1633021
rs2523414	rs1611185
rs1610649	rs1632988	rs9258447
rs1736971	rs11753654	rs1619379	rs1632948
rs2523790	rs2394180	rs9258525	rs2743937	rs2735007	rs2735003	rs2734999	rs2523776	rs1611133
rs4607472	rs16896081	rs2734994	rs2517879	rs9258557	rs2394185	rs2734986	rs2734985	rs2508050	rs5013093	rs2517861	rs2975033	rs3132726	rs1611710	rs3094170	rs3094169
rs9258771	rs1611732
rs2517826	rs9258866	rs3132718	rs9258883	rs3132714	rs2523809
rs1655900	rs429511	rs2428521	rs2517689	rs6457109	rs3869062
rs9260759	rs12206499	rs2517673	rs2256543
rs2523946	rs3823355	rs2232236	rs400488	rs6904029
rs3823375	rs2571375
rs2394255	rs5025708	rs7758512	rs9261129	rs3129012	rs1150743	rs6925061	rs9261174	rs16896923	rs166327	rs3869068	rs4711207	rs259937	rs259940
rs259942	rs3869070	rs9366752
rs259919	rs9261277
rs8321	rs3807031	rs9261285	rs1245371	rs9261290	rs2301753	rs2074480	rs2074479	rs3807034	rs3807035	rs1150735	rs2394734	rs6909253
rs1264708	rs9261371
rs9261394	rs1264704	rs1264702	rs916570	rs1264701	rs1264695	rs1116221	rs2844796	rs3132680
rs9378220	rs2523990	rs4959041	rs2523989	rs2523987	rs3734838
rs9261441	rs1419675	rs2517592	rs1362104	rs2021723	rs2107202	rs3815081	rs757262	rs757260	rs757259	rs3132676
rs1557608	rs9468692
rs2257914	rs2022065	rs3734840	rs9261535	rs12212092	rs929156
rs9380156	rs2844786	rs4711211	rs2844776	rs9261564	rs1345229	rs3129690	rs3094138
rs2844780	rs2844779	rs2844773	rs1362089
rs3094073	rs1264622	rs11752362	rs1264616	rs261949	rs261946	rs9380167	rs928822	rs3130380	rs9357097	rs9366755	rs1264583	rs1264581	rs12663184	rs3778624	rs2240058	rs974962
rs2040450	rs3130361	rs2844746	rs2844745	rs3132631	rs3132630	rs9404964	rs3132622	rs2516685	rs2516684	rs17475879
rs1264567	rs1362117	rs12203316	rs1034323
rs9261743	rs10947072
rs9261761	rs1264551	rs1264550	rs1264547	rs9261858	rs2074502	rs9261922	rs9261947	rs1079541	rs9295871	rs1264514	rs1076832	rs2844729
rs7747873	rs6930977
rs3094694	rs762324	rs1264459	rs2429657	rs2516649	rs2844713	rs3130041	rs3132610	rs3130244	rs1264432
rs1264420	rs2267637	rs4713340	rs12665339	rs1140809	rs9262138	rs3130000	rs1076828
rs2269706	rs1075496	rs9405048	rs9262152	rs3095329	rs3094127	rs9262155	rs2535319
rs3094122	rs13214831	rs3129975	rs12210947	rs6911628
rs9468829	rs13201769	rs4713366	rs3131043
rs3131063	rs12660883	rs12190167
rs12197154	rs4711235	rs3129988	rs13198118	rs3094123	rs886424	rs2894046	rs2394412	rs9295924	rs4713380	rs4713385	rs4713391	rs12192704	rs915664	rs1264350	rs3130785
rs9295928	rs2844660	rs2844659	rs9468841	rs2844657	rs7761138	rs2844654	rs1264333	rs7756521	rs1264323	rs1049623	rs1264303	rs1264302	rs2074506	rs753725	rs2532934	rs3873332	rs3873334	rs2517459	rs2844651	rs12697941	rs3132571	rs6933400	rs2844702	rs2517451	rs3132580	rs2240804
rs3757340	rs11753326
rs3095089	rs2532919	rs2844680	rs2517431	rs1634731	rs886403	rs3873342	rs2844673	rs2252926	rs1634717	rs1634718	rs1634719	rs1634723	rs3869095	rs9391701	rs1619376	rs3871466	rs9262495	rs4713411	rs4713412
rs12665700	rs10947121	rs13210132	rs6933349
rs2844670	rs2844665	rs2517552	rs2517549	rs2508015	rs2248386	rs12528584	rs2517532
rs9262632	rs2523849
rs9262638	rs9262639	rs2428514	rs9380215	rs2535315	rs2535311	rs3130955	rs4947296	rs3130544	rs2517452	rs2517448
rs2517403	rs6457327	rs2517485	rs1064191	rs2844635	rs2233984	rs4495304	rs2233965
rs6917517	rs3130981	rs1042127	rs1062470	rs3094212	rs3094211	rs3095320	rs3095314	rs3094205
rs3815087	rs9263715	rs3130559	rs4959053
rs3823418	rs3130564
rs1966	rs1265086	rs9263739	rs9263740	rs130072	rs1265074	rs3132538	rs746647	rs2240064	rs1265112	rs130067	rs1265110
rs130077	rs130065	rs3130453	rs2239524	rs720465	rs3094187	rs7750641	rs2073724	rs1419881	rs3130933
rs3130501	rs879882	rs1265159
rs1265156	rs3868542
rs4713438	rs9295957
rs4713447	rs3094609	rs9295961	rs3868075	rs4122189
rs9263870	rs9295967	rs3869109
rs12662501	rs7745906	rs3130685
rs3095250	rs3130532	rs3130712	rs3130688	rs6901869	rs3130424	rs4084262	rs4416711
rs2074488	rs2395471
rs2249742	rs5010528	rs13207315
rs3132486	rs9461680
rs2394963	rs9348862	rs9461684	rs2524044	rs9468925	rs9357122	rs2243868	rs3873379
rs2247056	rs13191519
rs3134792	rs7453967	rs2156875	rs2523619
rs2254556	rs13202464	rs9266629	rs9501587	rs9266638
rs9266689	rs9266722	rs1521	rs2844533	rs2442749
rs2844529	rs2428486	rs6932730	rs4711268	rs13437082	rs4711269	rs2596560	rs2523477	rs2523476	rs10947207	rs2251396	rs2596542	rs2523454	rs6910087
rs2256028	rs2256175	rs9266825	rs2848713	rs9266845	rs2596531	rs2844513	rs2844511	rs2524279	rs7772549	rs9469003
rs3094738	rs3869129
rs3128982	rs2596480	rs2596472
rs2523674	rs2244839
rs1055569	rs2516440	rs3828886	rs4413654	rs12665745
rs6940467	rs12660382
rs3828903	rs3828914	rs2855812	rs3134899	rs2844498	rs2246618	rs2516400	rs2516399	rs2516398	rs2246986
rs2259435	rs3093983	rs3130055	rs3093978	rs2734583	rs2071596	rs2516393	rs2844509	rs2071593	rs2239705	rs2071591	rs6916921	rs6929796
rs4947324	rs2516390	rs928815	rs2857708	rs2844484	rs2844482	rs1041981	rs3093662
rs2269475	rs2260000	rs2242660	rs3115663	rs1046089
rs9267522	rs3132453	rs1077394	rs1077393
rs805303	rs3130050	rs3117583	rs3117582	rs3130617
rs2280800	rs805274	rs1266071	rs9267546
rs385306	rs1065356	rs805294	rs3749953	rs2299851	rs3131379	rs707939	rs707928	rs480092	rs2075800	rs2227956	rs2763979	rs3115673	rs9267649
rs660550	rs644827	rs494620	rs2242665	rs2736428	rs9267658
rs652888	rs535586	rs659445	rs558702	rs2734335	rs1042663	rs550605	rs541862	rs4151657	rs1270942
rs2072633	rs4151672
rs438999	rs437179	rs429608
rs454212	rs389884	rs387608	rs6941112
rs389883	rs12333245	rs12198173	rs2269429	rs2239689	rs2071295	rs7774197	rs185819	rs1150754	rs169496	rs204899	rs13199524	rs3134954
rs12153855	rs2269426	rs8111	rs3830076
rs204999	rs1053924	rs2269425	rs3134603	rs3096697	rs408359	rs3134947	rs2269423	rs3134945	rs3134943	rs3134940	rs1035798	rs2070600
rs204994	rs204993
rs204991	rs204990
rs3134942	rs2071277	rs3131296	rs9267833	rs2071286	rs206015	rs404860	rs3134798	rs436388	rs2256594	rs394657
rs422951	rs8192585	rs415929	rs3132946
rs2267644	rs499691	rs482759	rs532385
rs404890	rs2849015
rs377763	rs9267873	rs3130299	rs9267911
rs3130304	rs507778
rs405875	rs3115573	rs9296015	rs4959089	rs9267992	rs3130315	rs3130320
rs9268005	rs3130340	rs3115553	rs9268132	rs926070	rs6935269	rs7775397	rs17422797	rs6457536	rs547261	rs6910071	rs498422	rs547077	rs570963	rs485774	rs9368713	rs10484560	rs9405090
rs1033500	rs910049	rs2076537	rs1265759	rs1265758	rs6907322	rs2395150	rs9268365	rs9268368	rs7770048	rs2073048	rs3129934	rs9268384	rs3129939	rs3129941
rs1980495	rs2395157	rs4424066	rs12529049	rs3117099	rs3117098	rs3817973	rs1980493	rs2076530
rs4248166	rs2294884	rs3817963
rs3763305	rs10947262	rs3806156
rs3763309	rs3763312	rs3763313	rs3129962	rs3129963	rs6932542	rs9268528	rs9268530
rs2395162	rs2395163	rs3135363	rs3135353	rs9501626	rs3129860	rs3135338	rs2027856	rs9268615	rs2395173	rs2395174
rs2239804	rs7192	rs2395182
rs3129890	rs9268832
rs2395185	rs477515	rs2516049	rs2858870	rs602875	rs660895	rs532098	rs9271366	rs17533090	rs3129763	rs2187668
rs7755224	rs7774434	rs7775228	rs2157051
rs9275224	rs5000634	rs6457617
rs2647012	rs9357152	rs9275312	rs1794282	rs2856725	rs9275328	rs9275371	rs9275374	rs9275383	rs9275388	rs9275390	rs9275393	rs2647050	rs9275406	rs2858308	rs9275407	rs9275408	rs9275418	rs2856718	rs2856717	rs2858305	rs9275424	rs9275425	rs9275427	rs2856705	rs9275428	rs13192471	rs9275439	rs9275555	rs16898264	rs9275572
rs7765379	rs7745656	rs2858332	rs2858331	rs9275595	rs3104402	rs3957148
rs3104404	rs3104405
rs9275602	rs3892710
rs9275614	rs3916765	rs3104398	rs9275653
rs12177980	rs9275659	rs9275686	rs9275698	rs9461799	rs9276162	rs2859078	rs9276310	rs13199787	rs7773694	rs7755596	rs17500468	rs2239800	rs9276435	rs9276472	rs9276502
rs10807113	rs7756516
rs7774954	rs2301271	rs7453920	rs2051549	rs2071550	rs6903130	rs6901084	rs9368741
rs2857210	rs9276615	rs13195441	rs9276644	rs719654	rs7762279	rs7758736
rs9276722	rs2621377	rs2857151	rs9276726	rs2621373	rs7767167	rs1383261	rs9276734	rs2219893	rs2621332	rs11244
rs2856997	rs2071474	rs2071473	rs7383287	rs2071472	rs2071554	rs2071469	rs2857107	rs17429444
rs13501	rs10484565	rs241453	rs241452	rs241448	rs241447	rs241440
rs241427	rs3819721
rs241425	rs241424
rs9357155	rs6924102	rs2071543	rs2071541	rs2071540	rs1057373
rs2071477	rs9276831	rs10484566	rs6929078	rs7757767
rs241409	rs241407	rs241404	rs9296057	rs3101942	rs154986	rs154981	rs9296059	rs154978	rs3132131
rs154973	rs154972	rs181997
rs1042337	rs714289	rs2395296	rs1480380	rs194682	rs3135029	rs9378127	rs209473	rs209474	rs580962	rs3130597	rs12196597	rs620202	rs11908	rs3129307	rs565876	rs3135034	rs206777	rs188245	rs206769
rs9500927	rs206767
rs2395300	rs172274	rs206762
rs3129304	rs2581	rs365066	rs453779	rs2267647	rs2284191
rs381218	rs396090	rs6911639	rs429916
rs2395309	rs3077	rs2301226	rs1367728	rs9469341	rs2301220	rs9277341	rs1431399	rs987870
rs9277554	rs9277565	rs2281390	rs2281389	rs3128917	rs3117222	rs3128918	rs3130192	rs2064478	rs3130215	rs3117230
rs9277920	rs4713614	rs2235498	rs986521
rs2855425	rs2855459	rs2269346	rs6531	rs439205	rs421446	rs2854028	rs1704996	rs213213	rs9277937	rs1977090	rs213194
rs213220	rs213199	rs464921	rs213207	rs9277965
rs3117324	rs3106192	rs9278019	rs211455	rs211452	rs3130276	rs461964	rs211457	rs442745	rs3116713
rs6935686	rs12529825	rs6457738	rs1570760	rs4259245
rs729424	rs10947427
rs4713653	rs4713654
rs2296329	rs2296328	rs942637	rs9296097	rs4711338	rs3818528	rs684119	rs594223	rs597386	rs2281829	rs542441	rs9380374	rs3818532	rs649775	rs2966	rs10947433	rs4713668	rs471942
rs622917	rs652049
rs10947435	rs4304152	rs1536500	rs6919321
rs1547669	rs2395399	rs9394169
rs10947463	rs16869652	rs6935041	rs9461924
rs1321313	rs4464789	rs1321311	rs12530170	rs9368950	rs9462209	rs10807170
rs9474192	rs10948693
rs2277078	rs4896678	rs6918444	rs6941262	rs11155329
rs1886237	rs2209249	rs718319	rs6903203

## Sheet: Bp
16772544	16776245	16777346	16778880
28884096	28900456	28918796	28945416	28947858	28954441	28959346	28959616	28971462	28984488	29001906	29002290	29019781	29020055	29020286	29024951	29030698	29044535	29054899	29056071	29062272
29139121	29155182	29161977	29188328	29189140	29207558	29212914	29222600	29257540	29285081	29286493	29286585	29287216	29289293	29292639	29321049	29338556	29338662	29343172	29344624	29344701	29348357
29641274	29641849	29645203	29645954	29647461	29648183	29648724
29723801	29732091	29739723	29741991	29743487	29743907	29747755	29753017
29757035	29760178	29761165	29761308	29762922	29763092
29764396	29771868	29775252
29776516	29778240	29779719	29781462	29782720	29785620	29787026	29791923	29797569	29798998	29800313	29801478	29803692	29804224
29808162	29810040	29810489	29811241	29814912	29815246	29816007	29817819	29820683	29831140	29832289	29832918
29833300	29838483	29839766
29843672	29845460	29850278	29850909	29854848
29873066	29876323
29876896	29880374	29881831
29884301	29890600	29893214	29902028
29911629	29913178	29914320	29915902	29916178	29916613	29916896	29917173	29917361
29918522	29919688	29920009	29920953	29921921	29924350	29926547	29926641	29928026	29928565	29929961	29930240	29931585	29936895	29937244	29937965
29938631	29938987
29942020	29944503	29944556	29945167	29948627	29957598
30024597	30032810	30036628	30037232	30041240	30042870
30043351	30045106	30045221	30045812
30049922	30050062	30050170	30051014	30051046
30052137	30053249
30057800	30063178	30078568	30087558	30096621	30100240	30100265	30104834	30108666	30110860	30112031	30113733	30115472	30119913
30123146	30131847	30132656
30133482	30139070
30140501	30141863	30144062	30146331	30146626	30147219	30148789	30148988	30151971	30152806	30153178	30154225	30163622
30165133	30166967
30172541	30173298	30173554	30174010	30174337	30175871	30179309	30180490	30181174
30185114	30185208	30185946	30186254	30187972	30188210
30199737	30200686	30201116	30209635	30211902	30213722	30222053	30222934	30223183	30223521	30224057
30226561	30227869
30228542	30229439	30229584	30235302	30236421	30247678
30249021	30252399	30270788	30279806	30282569	30290374	30304834	30306995
30312505	30313386	30315474	30317781
30339203	30364915	30368961	30372286	30378059	30379313	30382440	30383225	30387109	30393100	30394708	30401462	30405484	30409579	30410579	30418479	30422586
30442318	30447543	30447581	30451682	30452624	30453097	30455812	30456653	30469587	30470974	30472487
30474079	30475161	30475991	30476614
30477019	30480257
30480966	30485152	30485177	30486426	30492296	30492301	30500125	30502607	30514735	30519068	30520024	30527810	30530611
30542879	30543267
30559883	30563865	30563899	30579499	30604861	30627237	30644112	30652380	30660916	30670000
30683582	30686314	30707681	30709211	30719655	30735846	30736061	30736231
30760851	30766218	30778271	30788895	30801795	30805426	30808476	30822458
30836339	30839484	30840033	30843084	30847825
30857212	30864045	30864340	30866445
30871735	30872399	30874173
30874223	30876615	30877457	30878711	30880357	30889981	30890084	30890214	30890340	30893252	30895572	30900214	30900249	30902596	30904524	30904717
30931609	30931739	30932511	30933266	30937501	30938271	30946667	30952293	30956232	30963886	30972808	30990492	30990613	30998462	30998850	31002738	31003969	31004126	31005001	31008643	31012693	31013292	31015155	31020460	31022730	31028103	31028869
31029861	31033964
31041773	31041954	31054475	31055357	31063660	31065597	31065745	31069905	31074283	31080568	31080844	31081144	31087135	31087994	31091242	31091305	31091662	31094506	31095155	31095190
31104111	31107976	31109122	31109992
31113705	31114834	31115569	31116577	31118179	31119226	31119824	31126386
31132787	31133030
31133968	31133988	31135495	31157634	31160106	31160663	31162490	31166157	31166319	31168141	31170646
31174988	31182009	31182080	31183354	31183460	31187243	31188697	31188878
31190340	31191792	31192149	31192414	31193749	31194381	31195913	31197610	31199841
31201566	31203780	31205280	31207556
31208921	31209653
31215712	31217861	31219335	31219379	31220463	31221193	31221821	31222161	31222552	31225998	31226490	31227401
31230309	31230479	31232828	31233548	31233756	31234923	31237289	31237686	31238572	31240064
31244432	31247431	31248026
31250276	31253818
31254825	31265572
31270942	31273545	31275477	31275794	31275906
31278493	31291999	31292175
31298829	31311987	31314185
31316319	31316432	31317489	31318195	31318244	31326218	31326868	31329018
31348410	31348671
31348700	31349011	31349106
31351149	31351326
31359441	31360726	31361423	31364732	31366816	31368324	31369255	31370148
31373469	31373731
31420305	31422222	31425326	31426123
31450610	31452562	31454801	31454916	31455036
31456559	31457901	31458683	31458781	31460019
31461572	31462083	31462161	31462483	31462539	31462798	31463297	31468368	31469403	31469464	31472686	31474574	31475844	31485026
31487177	31488428	31490861	31492458	31492771	31495536	31496193	31497763	31500885	31515622	31515807
31515892	31518628
31525170	31533964	31536946
31544768	31546347
31548061	31548476	31548531	31549328	31549880
31550116	31551302
31572718	31573798	31580699	31581265	31584833	31586965	31589084	31589278	31589505	31590182
31604894	31604904	31605378	31606476	31613459	31614670	31614723	31618903	31620778	31621381	31623778	31628405	31630648
31636109	31637862	31639194	31641585	31644203	31647746	31648763	31652168
31691910	31701455	31705732	31709822	31710946
31711749	31712023	31718363	31718508
31724345	31726740	31727555	31728499	31735502
31754377	31773173	31777475	31781415
31789139	31794987	31796196	31821103	31826581	31829012	31834667	31850569	31872878	31885925	31886251	31902571	31918064	31932807
31945256	31946420	31946692	31947288	31951903	31953964
31959213	31968316	31972283	31978305	32001923	32013109	32015126	32024930	32025519	32026839
32027557	32027809
32036285	32036993	32038441
32042351	32048876	32049536	32054593
32055439	32127747	32134786	32137161	32138262	32146678	32154253	32158045	32158736	32160961	32165605	32174743	32179871
32182782	32184477	32191153	32204222
32217957	32228693	32231617	32233980	32242488	32249861	32253183	32253685	32254470	32255739	32257794	32259200	32259421
32262976	32263559
32269344	32269408
32276749	32279661	32280971	32285878	32287874	32290737	32292323	32292683	32294242	32294850	32295001
32296361	32296801	32297010	32298006
32300538	32302317	32302995	32303337
32306845	32306914
32307122	32307330	32311515	32313088
32315159	32317839
32323166	32326821	32326967	32327703	32328375	32328663	32331236
32332366	32352605	32353805	32362632	32365544	32368328	32369230	32373506	32381743	32390011	32390832	32394739	32397296	32397572	32398932	32405315	32406115	32406350
32415360	32423705	32425613	32430371	32431507	32432923	32434023	32441417	32441933	32442732	32443411	32444165	32444564	32444744	32445664
32454772	32456123	32462406	32465693	32466248	32466491	32469089	32471193	32471794
32474399	32475237	32476065
32477466	32481290	32481676
32483951	32484326	32484449	32487361	32488186	32488240	32491086	32491201
32495758	32495787	32497626	32500855	32508322	32509057	32509195	32510683	32510867	32512837	32512856
32519501	32519624	32521295
32522251	32535767
32541145	32677669	32678378	32680229	32681607	32685358	32686030	32694832	32698700	32698903	32713862
32760295	32765556	32766057	32766602
32767856	32771542	32771829
32772436	32772938	32773706	32774504	32774716	32774800	32776274	32776504	32776824	32777062	32777134	32777417	32777745	32777933	32777978	32778015	32778088	32778222	32778233	32778286	32778442	32778554	32778852	32778893	32778934	32778956	32779081	32779499	32785066	32785130	32786977
32788906	32788948	32789139	32789255	32789333	32789654	32790115
32790152	32790286
32790790	32790840
32792235	32793528	32793663	32793843
32794062	32794081	32795548	32795951	32797507	32806435	32810427	32812501	32813254	32814312	32814456	32819156	32821245	32821845	32825202	32827644
32830164	32831895
32832167	32833171	32837990	32838064	32838918	32840188	32844914	32845485
32849720	32851195	32851276	32853021	32860117	32863268	32866372
32870369	32871088	32871492	32871866	32873108	32873160	32873429	32874832	32877641	32888295	32888702
32889754	32890560	32890583	32891064	32892598	32892654	32892761	32893493	32894046
32901501	32903010	32904204	32904324	32904663	32904729	32905339
32912392	32912776
32912887	32912912
32917826	32919361	32919607	32920836	32920894	32921257
32933326	32940011	32943236	32946642	32953851
32969898	32970718	32973975	32977893	32978035	32987211	32988971	33001080	33007274	33007463
33008620	33008629	33008696
33012959	33013789	33019792	33021224	33022591	33029752	33030437	33030886	33032562	33033670	33049169	33049192	33049888	33052724	33052965	33058028	33059640	33060524	33063954	33069082
33069339	33070398
33076254	33077435	33078428
33081721	33082379	33083235	33083359	33083489	33084632
33085398	33085513	33086156	33086565
33134224	33141000	33142574	33142793	33143855	33146744	33147603	33149012	33150858
33163516	33164875	33167647	33167774	33167974	33168927	33169076	33169908	33180244	33182941	33183613
33233703	33235965	33238408	33244123
33252351	33262634	33266876	33271429	33281820	33282761	33287667	33290873	33291708	33292872	33293556	33303582
33310618	33343733	33348484	33349147	33364375
33432505	33434228	33434412	33436496	33438959	33444908	33468552	33473618	33490219	33490266
33722105	33725381	33725442	33730911	33732199
33752011	33752231
33755572	33755629
33758721	33759255	33761089	33768121	33768166	33769069	33770645	33775943	33776596	33783620	33783829	33785534	33787785	33792291	33797498	33797607	33798774	33804763
33810847	33819398
33826053	33831268	33831361	33831982
33883619	33885410	33886942
33955055	33959151	33961697	33962794
36726799	36729156	36730878	36731061	36735850	36736020	36737422
52256424	52261958
144209170	144213775	144227107	144228975	144229321
161855041	161856006	161858036	161858822

## Sheet: No. of SNPs in Block
4
21
22
7
8
6
3
14
12
3
5
2
3
4
9
16
2
6
6
4
5
2
14
3
2
13
2
9
6
11
2
6
8
4
17
11
4
2
13
2
10
8
8
5
4
3
16
27
2
20
4
8
2
11
8
9
4
2
12
10
3
2
2
5
3
3
8
2
3
2
8
2
4
5
5
14
11
2
3
2
5
2
10
13
8
5
4
5
4
14
6
10
2
3
4
13
4
13
2
2
11
4
4
2
4
2
7
18
15
9
3
3
8
11
3
2
11
4
3
31
7
2
2
4
16
2
8
7
11
9
7
2
2
6
5
10
3
20
2
3
6
4
9
11
4
12
5
10
5
2
2
18
2
4
3
4
7
2
5
4

## Sheet: Start-Stop
16772544	16778880	6336
28884096	29062272	178176
29139121	29348357	209236
29641274	29648724	7450
29723801	29753017	29216
29757035	29763092	6057
29764396	29775252	10856
29776516	29804224	27708
29808162	29832918	24756
29833300	29839766	6466
29843672	29854848	11176
29873066	29876323	3257
29876896	29881831	4935
29884301	29902028	17727
29911629	29917361	5732
29918522	29937965	19443
29938631	29938987	356
29942020	29957598	15578
30024597	30042870	18273
30043351	30045812	2461
30049922	30051046	1124
30052137	30053249	1112
30057800	30119913	62113
30123146	30132656	9510
30133482	30139070	5588
30140501	30163622	23121
30165133	30166967	1834
30172541	30181174	8633
30185114	30188210	3096
30199737	30224057	24320
30226561	30227869	1308
30228542	30247678	19136
30249021	30306995	57974
30312505	30317781	5276
30339203	30422586	83383
30442318	30472487	30169
30474079	30476614	2535
30477019	30480257	3238
30480966	30530611	49645
30542879	30543267	388
30559883	30670000	110117
30683582	30736231	52649
30760851	30822458	61607
30836339	30847825	11486
30857212	30866445	9233
30871735	30874173	2438
30874223	30904717	30494
30931609	31028869	97260
31029861	31033964	4103
31041773	31095190	53417
31104111	31109992	5881
31113705	31126386	12681
31132787	31133030	243
31133968	31170646	36678
31174988	31188878	13890
31190340	31199841	9501
31201566	31207556	5990
31208921	31209653	732
31215712	31227401	11689
31230309	31240064	9755
31244432	31248026	3594
31250276	31253818	3542
31254825	31265572	10747
31270942	31275906	4964
31278493	31292175	13682
31298829	31314185	15356
31316319	31329018	12699
31348410	31348671	261
31348700	31349106	406
31351149	31351326	177
31359441	31370148	10707
31373469	31373731	262
31420305	31426123	5818
31450610	31455036	4426
31456559	31460019	3460
31461572	31485026	23454
31487177	31515807	28630
31515892	31518628	2736
31525170	31536946	11776
31544768	31546347	1579
31548061	31549880	1819
31550116	31551302	1186
31572718	31590182	17464
31604894	31630648	25754
31636109	31652168	16059
31691910	31710946	19036
31711749	31718508	6759
31724345	31735502	11157
31754377	31781415	27038
31789139	31932807	143668
31945256	31953964	8708
31959213	32026839	67626
32027557	32027809	252
32036285	32038441	2156
32042351	32054593	12242
32055439	32179871	124432
32182782	32204222	21440
32217957	32259421	41464
32262976	32263559	583
32269344	32269408	64
32276749	32295001	18252
32296361	32298006	1645
32300538	32303337	2799
32306845	32306914	69
32307122	32313088	5966
32315159	32317839	2680
32323166	32331236	8070
32332366	32406350	73984
32415360	32445664	30304
32454772	32471794	17022
32474399	32476065	1666
32477466	32481676	4210
32483951	32491201	7250
32495758	32512856	17098
32519501	32521295	1794
32522251	32535767	13516
32541145	32713862	172717
32760295	32766602	6307
32767856	32771829	3973
32772436	32786977	14541
32788906	32790115	1209
32790152	32790286	134
32790790	32790840	50
32792235	32793843	1608
32794062	32827644	33582
32830164	32831895	1731
32832167	32845485	13318
32849720	32866372	16652
32870369	32888702	18333
32889754	32894046	4292
32901501	32905339	3838
32912392	32912776	384
32912887	32912912	25
32917826	32921257	3431
32933326	32953851	20525
32969898	33007463	37565
33008620	33008696	76
33012959	33069082	56123
33069339	33070398	1059
33076254	33078428	2174
33081721	33084632	2911
33085398	33086565	1167
33134224	33150858	16634
33163516	33183613	20097
33233703	33244123	10420
33252351	33303582	51231
33310618	33364375	53757
33432505	33490266	57761
33722105	33732199	10094
33752011	33752231	220
33755572	33755629	57
33758721	33804763	46042
33810847	33819398	8551
33826053	33831982	5929
33883619	33886942	3323
33955055	33962794	7739
36726799	36737422	10623
52256424	52261958	5534
144209170	144229321	20151
161855041	161858822	3781

## Sheet: Block no.
859
1323
1326
1340
1345
1346
1347
1348
1349
1350
1351
1352
1353
1354
1355
1356
1357
1358
1359
1360
1362
1363
1364
1365
1366
1367
1368
1370
1372
1373
1374
1375
1377
1378
1379
1381
1382
1383
1384
1386
1387
1388
1389
1391
1392
1393
1394
1396
1397
1398
1400
1401
1403
1404
1405
1406
1408
1409
1412
1413
1414
1415
1416
1417
1418
1420
1421
1423
1424
1425
1427
1429
1435
1440
1441
1442
1444
1445
1446
1447
1449
1450
1453
1456
1457
1460
1461
1462
1463
1464
1465
1466
1467
1468
1469
1470
1471
1472
1473
1474
1475
1476
1477
1478
1479
1480
1481
1482
1483
1484
1485
1486
1487
1488
1489
1490
1491
1492
1493
1494
1495
1496
1497
1498
1499
1500
1501
1502
1503
1504
1506
1508
1509
1510
1513
1514
1515
1517
1518
1519
1521
1523
1528
1529
1534
1537
1538
1540
1551
1554
1555
1556
1557
1558
1562
1570
1645
2200
4676
5410

## Sheet: P-values
3.295e-06
6.5713e-06
5.5728e-06
7.4634e-06
4.9981e-10
8.1829e-07
9.4401e-08
4.9258e-10
2.5694e-13
3.2148e-07
1.2832e-09
4.1216e-07
7.6901e-10
4.0353e-10
1.6617e-12
6.5934e-12
2.2802e-08
1.3683e-12
4.6263e-12
4.078e-11
2.5219e-11
1.9203e-12
1.1226e-10
3.5417e-07
1.53e-06
1.2038e-14
4.4819e-06
1.7058e-13
1.0459e-10
8.7739e-14
1.1722e-10
1.1924e-16
5.8026e-17
2.3257e-10
2.395e-17
1.2444e-10
1.7417e-10
8.4966e-08
7.4257e-12
6.2877e-12
1.508e-13
2.1279e-12
2.3216e-14
8.9348e-10
7.8936e-13
8.2802e-15
2.7761e-15
1.0981e-07
3.1107e-07
3.8688e-17
3.0877e-06
2.772e-07
1.3682e-11
1.7815e-08
4.072e-08
3.9484e-06
5.6955e-09
2.0359e-06
6.2293e-12
7.6855e-12
2.4432e-06
5.3907e-06
8.6428e-18
3.0651e-08
2.854e-08
2.5847e-18
2.5662e-10
1.6364e-24
5.3438e-06
2.0472e-18
4.0722e-12
4.3769e-06
6.4441e-09
1.8492e-07
8.5566e-07
1.7982e-07
3.4949e-20
6.5377e-06
1.1092e-07
4.1049e-12
1.4335e-07
1.1598e-06
7.7928e-12
1.4654e-06
6.2499e-09
1.3399e-16
6.377e-07
7.4858e-07
3.4646e-16
1.6009e-14
2.3384e-14
1.0966e-20
2.0444e-23
1.6178e-16
8.9417e-17
5.8758e-27
2.0312e-17
3.0175e-27
2.3213e-21
1.5254e-12
1.181e-07
2.666e-09
6.0347e-17
3.4352e-22
1.0915e-37
7.2003e-33
1.3774e-19
3.1398e-98
3.4928e-44
4.085e-59
1.0683e-54
3.6745e-42
1.9864e-89
5.6579e-95
2.055e-25
8.326e-54
6.6258e-131
2.8242e-37
2.616e-81
3.6781e-54
6.7217e-54
3.8168e-20
1.0495e-16
2.1339e-28
3.4203e-22
4.6565e-06
5.9821e-13
4.0334e-12
1.0645e-11
8.8431e-12
4.6283e-21
1.9292e-36
5.6381e-26
7.1639e-10
2.5251e-13
5.4394e-10
2.1765e-16
3.1866e-15
6.5573e-14
9.0072e-07
5.4938e-08
6.6285e-07
2.792e-07
9.4829e-10
2.2879e-08
1.9671e-07
1.3024e-06
2.261e-07
6.594e-06
6.4686e-09
1.6675e-06
7.2784e-06
1.1066e-07
1.3232e-07
7.2293e-07
7.3506e-06
6.7928e-07
4.5699e-06
6.9273e-06
2.2023e-07
