# Supplementary material for: Comparative study for haplotype block partitioning methods – Evidence from chromosome 6 of the North American Rheumatoid Arthritis Consortium (NARAC) dataset
Source: PLoS One. 2018 Dec 31;13(12):e0209603. doi: 10.1371/journal.pone.0209603 (PMC6312333; doi:10.1371/journal.pone.0209603)
Supplement: S2 Spreadsheet — Sheet1 “ID” represents SNPs IDs, and each row represents a block. Sheet2 “Bp” represents SNPs physical positions in base pairs, and each row represents a block. Sheet3 “No. of SNPs in Block” represents the number of SNPs in each block. Sheet4 “Start-Stop”–first column represents blocks start physical positions in base pairs. Sheet4 “Start-Stop”–second column represents blocks end physical positions in base pairs. Sheet4 “Start-Stop”–third column represents blocks sizes in base pairs. Sheet5 “Block no.” represents the block numbers (positions) from all blocks partitioned by FGT method. Sheet6 “P-values” represents the P-values of the blocks. (XLS) [file pone.0209603.s006.xls]

## Sheet: ID
rs3812189	rs6902174	rs9367924	rs723054
rs388234	rs3094577	rs1235162	rs1233400	rs1233399	rs1003581	rs362510	rs3117073
rs3131854	rs3129073	rs29234	rs3130252	rs3130253	rs1318631	rs2071653	rs9257936	rs9257940
rs3129054	rs3117292	rs2747442	rs3117294	rs2747453	rs2747454
rs2747457	rs3131888	rs7776082
rs3129066	rs3129055	rs9258122	rs3131863	rs1476572	rs3871468	rs1610594	rs2517912	rs9258170	rs1362126	rs9258186	rs2235383	rs2523404	rs2272874
rs1610602	rs2523395	rs2394160	rs932338	rs1633096	rs9258218	rs2517938	rs9258225	rs9258260	rs1633068
rs1737078	rs1737076	rs9258275	rs1611285
rs2735046	rs1737046
rs11753872	rs1737031	rs1362070	rs9258303	rs1633021	rs11758087	rs2523414	rs9258437	rs7741100	rs1611185
rs1610649	rs1632988	rs9258447
rs1736971	rs11753654	rs1619379	rs1632948
rs2523790	rs2394180	rs9258525	rs2743937	rs2735007	rs2735003	rs2734999	rs2523776	rs1611133	rs4607472	rs16896081	rs2734994
rs9258557	rs2394185	rs2734986	rs2734985	rs2508050	rs5013093	rs2517861
rs2975033	rs3132726	rs1611710	rs3094170	rs2517830	rs3094169	rs7760172	rs9258771	rs1611732
rs2517826	rs11967812	rs9258866	rs3132718	rs9258883	rs3132714	rs2523809
rs1655900	rs12665039	rs429511	rs2428521	rs2517689	rs6457109	rs3869062
rs9260759	rs12206499	rs2517673	rs2256543
rs2523946	rs3823355	rs2232236	rs400488	rs6904029
rs3823375	rs2571375
rs2394255	rs5025708	rs7758512	rs9261129	rs3129012	rs1150743	rs6925061	rs9261174	rs16896923	rs166327	rs3869068	rs4711207	rs259937	rs259940
rs3869070	rs9366752	rs259919	rs3757333	rs9261277
rs8321	rs3807031	rs9261285	rs1245371	rs9261290	rs2301753	rs2074480	rs2074479	rs3807034	rs3807035	rs1150735	rs2394734	rs6909253
rs1264708	rs9261371
rs9261394	rs1264704	rs1264702	rs916570	rs1264701	rs1264695
rs1116221	rs2844796	rs3132680
rs9378220	rs2523990
rs4959041	rs2523989	rs2523987	rs3734838	rs2517598	rs9261441	rs1419675
rs1362104	rs2021723	rs2107202	rs9261487	rs3815081	rs757262	rs757260	rs757259
rs9468692	rs2257914	rs2022065	rs3734840	rs9261535	rs12212092	rs2074475	rs929156
rs9380156	rs2844786	rs4711211
rs9261564	rs1345229	rs3129690	rs3094138	rs2844780	rs2844779	rs2844773	rs1362089	rs1362088
rs1264622	rs2285799	rs11752362	rs1264616	rs261949	rs261946	rs9380167	rs928822	rs3130380
rs9366755	rs1264583	rs1264581	rs12663184	rs3778624	rs2240058	rs974962	rs3094061
rs1264567	rs1362117	rs12203316	rs1034323	rs9261743
rs10947072	rs7741364	rs9261761	rs1264551	rs1264550	rs1264547	rs9261858	rs2074502
rs9261922	rs9261947	rs1079541	rs9295871	rs1264514	rs4947284	rs1076832	rs2844729
rs2516675	rs2524172	rs7747873	rs6930977	rs3094694
rs762324	rs1264459	rs2429657	rs2516649	rs12192673	rs2844713	rs3130041	rs3132610	rs3130244	rs1264432
rs1264420	rs2267637	rs6919835	rs4713340	rs12665339	rs3094104	rs1140809	rs9262138	rs3130000	rs1076828
rs7749235	rs2394392	rs2269706	rs1075496	rs9405048	rs9262152	rs3095329	rs3094127	rs12179975	rs9262155
rs9262176	rs13214831	rs3129975	rs12210947	rs11963870
rs9468829	rs13201769	rs4713366	rs3131043
rs12190167	rs12197154	rs4711235	rs3129988	rs13198118	rs3094123	rs886424	rs2894046	rs2394412	rs9295924	rs4713380	rs4713385	rs4713391	rs12192704	rs915664	rs1264350	rs3130785
rs9295928	rs2844660	rs2844659	rs9468841	rs2844657	rs7761138	rs2844654	rs1264333	rs7756521	rs1264323	rs1049623	rs1264303	rs1264302	rs2074506
rs753725	rs2532934	rs3873332	rs3873334	rs2517459	rs2844651	rs12697941
rs6933400	rs2844702	rs2517451	rs3132580	rs2240804	rs3757340	rs9368648	rs11753326
rs3095089	rs2532919	rs2844680	rs2517431	rs1634731
rs12665700	rs10947121	rs13210132	rs6933349
rs2844670	rs2844665	rs2517552	rs2517549	rs9262560	rs2508015	rs2248386	rs12528584
rs3764808	rs9262632	rs2523849	rs9262638	rs9262639	rs2428514	rs9380215	rs2535315	rs2535311	rs3130955	rs4947296	rs3130544
rs2517452	rs2517448	rs2517403	rs6457327	rs2517485	rs1064191	rs2844635	rs2233984	rs4495304
rs6917517	rs3130981	rs1042127	rs1062470	rs3094212	rs3094211	rs3095320
rs3131003	rs3815087	rs9263715
rs3130559	rs4959053	rs3823418	rs3130564
rs2074478	rs2233952	rs1265098
rs3094663	rs1265093
rs1966	rs1265086	rs9263739	rs9263740
rs130072	rs1265074	rs3132538	rs746647	rs2240064	rs1265112	rs130067	rs1265110
rs720465	rs3094187	rs7750641	rs2073724	rs1419881	rs3130933	rs3130932
rs3130501	rs879882	rs1265159
rs1265156	rs3868542
rs9405015	rs9295957	rs4713447	rs3094609	rs9295961	rs3868075	rs4122189	rs6903896	rs9263870
rs3869109	rs9501522	rs9263969
rs12662501	rs7745906	rs3130685
rs3095250	rs3130532	rs3130712	rs3130688	rs6901869	rs3130424	rs4084262	rs4416711	rs2394950
rs9394047	rs2074488	rs2395471
rs2249742	rs5010528	rs13207315
rs3132486	rs9461680	rs2524077
rs2394963	rs9348862	rs9461684	rs2524044
rs9357122	rs16899178	rs2243868	rs3873379
rs10484554	rs3094691
rs3134792	rs7453967	rs2156875	rs2523619
rs9266409	rs2253907
rs2254556	rs13202464	rs9266629	rs9501587	rs9266638
rs9266689	rs9266722	rs1521	rs2844533	rs2442749
rs6903496	rs2844529	rs2428486	rs6932730	rs4711268	rs13437082	rs4711269	rs2596560	rs2523477	rs2523476	rs10947207
rs2251396	rs2596542	rs2523454	rs6910087
rs1051794	rs1131896	rs2256028
rs2256175	rs9266825	rs2848713	rs9266845	rs2596531	rs2844513	rs2844511	rs2524279	rs7772549	rs9469003	rs3094738	rs6938674
rs3128982	rs2596480	rs2596472	rs2395029
rs2395031	rs2244839	rs7758090	rs2844505	rs9267139
rs1055569	rs2516440	rs3828886	rs4413654	rs12665745	rs6940467
rs2248462	rs2516513	rs2516424	rs2248617	rs3828893	rs3749946	rs3099844	rs2905722	rs2523647	rs2516509	rs2523710
rs3828903	rs3828914	rs2855812	rs3134899	rs2844498	rs2246618	rs2516400	rs2516399
rs3130637	rs3132454	rs3093993	rs3095227	rs2259435
rs3093983	rs3130055	rs3093978	rs2734583	rs2071596	rs2516393	rs2844509	rs2071593	rs2239705	rs2071591	rs6916921	rs6929796
rs4947324	rs2516390	rs928815	rs2857708	rs2844484	rs2844482	rs1041981	rs3093662
rs2256965	rs986475	rs2844480	rs2509217	rs2857596	rs2857595
rs9348876	rs2269475	rs2260000	rs2242660	rs3115663	rs1046089
rs9267522	rs3132453	rs1077394	rs1077393
rs805303	rs3130050	rs3117583	rs3117582	rs3130617
rs805267	rs9267532	rs805272	rs2280800	rs805274	rs1266071	rs9267546
rs805286	rs385306	rs3749952
rs805294	rs3749953	rs2299851	rs3131379	rs707939	rs11967206	rs707928	rs480092	rs2075800	rs2227956
rs9368699	rs3115673	rs12210887	rs9267649	rs660550	rs644827	rs494620	rs2242665
rs2736428	rs9267658	rs555007	rs652888
rs535586	rs659445	rs558702	rs9267665
rs1042663	rs550605	rs541862	rs4151657	rs1270942	rs2072633	rs4151672	rs4151664	rs438999	rs437179
rs406936	rs492899
rs454212	rs389884	rs387608	rs6941112	rs389883
rs12333245	rs12198173	rs2269429	rs2239689	rs2071295	rs7774197	rs185819	rs1150754	rs169496	rs204899	rs13199524	rs3134954
rs12153855	rs2269426	rs8111
rs3830076	rs204999	rs1053924	rs2269425	rs3134603
rs3096697	rs408359	rs3134947	rs2269423	rs3134945	rs3134943	rs3134940	rs1035798	rs2070600
rs204994	rs204993
rs12663103	rs204991	rs204990	rs3134942
rs3131296	rs9267833	rs2071286	rs206015	rs404860	rs3134798	rs8192591	rs436388	rs2256594	rs394657
rs422951	rs8192585	rs415929	rs3132946
rs8192565	rs2267644	rs479536	rs499691	rs482759	rs532385
rs404890	rs2849015
rs377763	rs9267873	rs3130299	rs549182	rs9267911
rs3130304	rs507778
rs405875	rs3115573	rs9296015	rs4959089	rs9267992	rs3130315	rs3130320
rs9268005	rs3130340	rs3115553	rs9268132	rs926070	rs6935269	rs7775397	rs4947338	rs17422797	rs6906662	rs6457536	rs547261	rs6910071	rs498422	rs547077
rs485774	rs9368713	rs10484560	rs9405090	rs1003878	rs1033500	rs910049	rs2076537
rs2395148	rs1265761	rs1265759	rs1265758	rs6907322	rs2395150	rs9268365	rs9268368	rs7770048	rs2073048	rs3129934	rs9268384	rs3129939	rs3129941
rs1980495	rs2395157	rs4424066	rs12529049	rs3117099	rs3117098	rs3817973	rs1980493	rs2076530
rs3817963	rs3763305	rs10947262	rs3806156
rs3763309	rs3763312	rs3763313	rs3129962	rs9405098	rs3129963	rs6932542
rs9268528	rs9268530	rs9268542	rs2395162	rs2395163
rs3135353	rs9501626	rs3129860	rs3135338	rs7356880	rs2027856	rs9268615	rs2395173	rs2395174
rs2239804	rs7192	rs2395182
rs3129890	rs9268832
rs6903608	rs2395185	rs477515	rs2516049
rs2858870	rs602875	rs660895	rs532098	rs9271366	rs17533090	rs3129763	rs2187668
rs7755224	rs7774434	rs7775228
rs2157051	rs9275224	rs5000634	rs6457617
rs2647012	rs9357152	rs9275312	rs1794282	rs2856725	rs9275328	rs9275371	rs9275374	rs9275383	rs9275388	rs9275390	rs17615141	rs11752643	rs9275393	rs2647050	rs9275406	rs2858308	rs9275407	rs9275408	rs9275418	rs2856718	rs2856717	rs2858305	rs9275424	rs9275425	rs9275427	rs2856705	rs9275428
rs13192471	rs9275439
rs9275555	rs16898264	rs9275572
rs3129727	rs7765379	rs7745656	rs2858332	rs2858331
rs3104402	rs3957148	rs3104404	rs3104405
rs9275602	rs3892710
rs9275614	rs3916765	rs3104398	rs9275653
rs12177980	rs9275659	rs9275686	rs9275698	rs9461799	rs9276162	rs2859099	rs2859078	rs9276310
rs13199787	rs7773694	rs7755596	rs17500468	rs2239800	rs9276435	rs9276472	rs9276502	rs10807113	rs7756516	rs7774954	rs2301271	rs7453920	rs2051549	rs2071550
rs6903130	rs6901084	rs9368741
rs2857210	rs9276615	rs13195441	rs9276644	rs719654	rs7762279
rs2857151	rs9276726	rs2621373	rs7767167	rs1383261	rs9276734
rs2856997	rs2071474	rs2071473	rs7383287	rs2071472
rs2071554	rs2071469	rs2857107	rs17429444	rs1894406	rs2857106
rs9784758	rs13501
rs10484565	rs241453	rs241452	rs241448	rs241447	rs241440	rs241437
rs4576294	rs1015166	rs241433	rs2228397	rs241430
rs241427	rs3819721
rs241425	rs241424
rs9357155	rs6924102	rs2071543	rs2071541	rs2071540	rs1057373
rs4713600	rs991760	rs2071535	rs2071477	rs9276831	rs10484566	rs6929078	rs7757767	rs1002985	rs241409	rs241407
rs241404	rs9296057	rs3101942	rs154986	rs154981	rs9296059	rs9501239
rs154978	rs3132131
rs154973	rs154972	rs181997
rs714289	rs2395296	rs1480380	rs194682
rs3135029	rs9378127	rs209473	rs209474	rs580962	rs3130597	rs12196597	rs620202	rs11908	rs3129307	rs565876	rs16871297	rs3135034	rs206777
rs206769	rs9500927	rs206767
rs2395300	rs172274	rs206762
rs3129304	rs2581	rs365066	rs453779	rs2267647	rs2284191
rs381218	rs396090	rs6911639	rs429916
rs2395309	rs3077	rs2301226	rs1367728	rs9469341	rs2301220	rs9277341	rs1431399	rs987870
rs9277535	rs9277554	rs9277565
rs2281390	rs2281389	rs3128917	rs2281388	rs3117222	rs3128918	rs3130192	rs2064478	rs9469357	rs3130215	rs3117230
rs9277920	rs4713614	rs2235498	rs986521
rs2855425	rs2855459	rs2269346	rs6531	rs439205	rs421446	rs2854028	rs1704996
rs213220	rs213199	rs464921	rs213207
rs9277965	rs3130257	rs456261	rs12664430	rs2282851	rs3130100	rs2239839
rs9278019	rs211455	rs211452	rs3130276	rs461964	rs211457	rs442745	rs3116713
rs6935686	rs12529825	rs6457738	rs1570760	rs4259245
rs729424	rs10947427
rs4713653	rs4713654	rs2296329	rs2296328	rs942637
rs9296097	rs4711338
rs684119	rs594223	rs597386	rs2281829	rs542441	rs9380374	rs3818532	rs649775	rs2966	rs10947433	rs4713668	rs471942
rs6457740	rs622917
rs652049	rs9469583	rs10947435
rs1547669	rs2395399	rs9394169
rs2038068	rs2267668	rs2016520	rs2076169
rs1321313	rs4464789	rs1321311	rs12530170	rs9368950	rs9462209
rs9474192	rs10948693
rs6940511	rs11156028	rs7764010	rs9371892	rs2181068	rs4869859	rs11156029	rs10872716	rs957218
rs1886237	rs2209249	rs718319	rs6903203

## Sheet: Bp
16772544	16776245	16777346	16778880
29641274	29641849	29645203	29645954	29647461	29648183	29648724	29652804
29719864	29723801	29732091	29739723	29741991	29743487	29743907	29747755	29750488
29757035	29760178	29761165	29761308	29762922	29763092
29764396	29771868	29775252
29776516	29778240	29779719	29781462	29782720	29785620	29787026	29791923	29797569	29798998	29800313	29801478	29803692	29804224
29810040	29810489	29811241	29814912	29815246	29816007	29817819	29820683	29831140	29832289
29832918	29833300	29838483	29839766
29842077	29843672
29844921	29845460	29850278	29850909	29854848	29872422	29873066	29875590	29876102	29876323
29876896	29880374	29881831
29884301	29890600	29893214	29902028
29911629	29913178	29914320	29915902	29916178	29916613	29916896	29917173	29917361	29918522	29919688	29920009
29921921	29924350	29926547	29926641	29928026	29928565	29929961
29930240	29931585	29936895	29937244	29937545	29937965	29938053	29938631	29938987
29942020	29943610	29944503	29944556	29945167	29948627	29957598
30024597	30032758	30032810	30036628	30037232	30041240	30042870
30043351	30045106	30045221	30045812
30049922	30050062	30050170	30051014	30051046
30052137	30053249
30057800	30063178	30078568	30087558	30096621	30100240	30100265	30104834	30108666	30110860	30112031	30113733	30115472	30119913
30131847	30132656	30133482	30136585	30139070
30140501	30141863	30144062	30146331	30146626	30147219	30148789	30148988	30151971	30152806	30153178	30154225	30163622
30165133	30166967
30172541	30173298	30173554	30174010	30174337	30175871
30179309	30180490	30181174
30185114	30185208
30185946	30186254	30187972	30188210	30188253	30199737	30200686
30209635	30211902	30213722	30217186	30222053	30222934	30223183	30223521
30227869	30228542	30229439	30229584	30235302	30236421	30245869	30247678
30249021	30252399	30270788
30282569	30290374	30304834	30306995	30312505	30313386	30315474	30317781	30317815
30364915	30365672	30368961	30372286	30378059	30379313	30382440	30383225	30387109
30394708	30401462	30405484	30409579	30410579	30418479	30422586	30429168
30474079	30475161	30475991	30476614	30477019
30480257	30480549	30480966	30485152	30485177	30486426	30492296	30492301
30500125	30502607	30514735	30519068	30520024	30526641	30527810	30530611
30538499	30541590	30542879	30543267	30559883
30563865	30563899	30579499	30604861	30620484	30627237	30644112	30652380	30660916	30670000
30683582	30686314	30688576	30707681	30709211	30717608	30719655	30735846	30736061	30736231
30743572	30758297	30760851	30766218	30778271	30788895	30801795	30805426	30805540	30808476
30839309	30839484	30840033	30843084	30843208
30857212	30864045	30864340	30866445
30874173	30874223	30876615	30877457	30878711	30880357	30889981	30890084	30890214	30890340	30893252	30895572	30900214	30900249	30902596	30904524	30904717
30931609	30931739	30932511	30933266	30937501	30938271	30946667	30952293	30956232	30963886	30972808	30990492	30990613	30998462
30998850	31002738	31003969	31004126	31005001	31008643	31012693
31015155	31020460	31022730	31028103	31028869	31029861	31031908	31033964
31041773	31041954	31054475	31055357	31063660
31104111	31107976	31109122	31109992
31113705	31114834	31115569	31116577	31116605	31118179	31119226	31119824
31132652	31132787	31133030	31133968	31133988	31135495	31157634	31160106	31160663	31162490	31166157	31166319
31168141	31170646	31174988	31182009	31182080	31183354	31183460	31187243	31188697
31190340	31191792	31192149	31192414	31193749	31194381	31195913
31201461	31201566	31203780
31205280	31207556	31208921	31209653
31213612	31213870	31214156
31215066	31215166
31215712	31217861	31219335	31219379
31220463	31221193	31221821	31222161	31222552	31225998	31226490	31227401
31233756	31234923	31237289	31237686	31238572	31240064	31241922
31244432	31247431	31248026
31250276	31253818
31263782	31265572	31270942	31273545	31275477	31275794	31275906	31276008	31278493
31292175	31292404	31294513
31298829	31311987	31314185
31316319	31316432	31317489	31318195	31318244	31326218	31326868	31329018	31338680
31344229	31348410	31348671
31348700	31349011	31349106
31351149	31351326	31351582
31359441	31360726	31361423	31364732
31368324	31369116	31369255	31370148
31382534	31382672
31420305	31422222	31425326	31426123
31444547	31444849
31450610	31452562	31454801	31454916	31455036
31456559	31457901	31458683	31458781	31460019
31460753	31461572	31462083	31462161	31462483	31462539	31462798	31463297	31468368	31469403	31469464
31472686	31474574	31475844	31485026
31487088	31487094	31487177
31488428	31490861	31492458	31492771	31495536	31496193	31497763	31500885	31515622	31515807	31515892	31515983
31525170	31533964	31536946	31539759
31545284	31546347	31546773	31547042	31547477
31548061	31548476	31548531	31549328	31549880	31550116
31554775	31555567	31556294	31556512	31556632	31556841	31556955	31557306	31557757	31557973	31558888
31572718	31573798	31580699	31581265	31584833	31586965	31589084	31589278
31596124	31597623	31598704	31598979	31604894
31604904	31605378	31606476	31613459	31614670	31614723	31618903	31620778	31621381	31623778	31628405	31630648
31636109	31637862	31639194	31641585	31644203	31647746	31648763	31652168
31663109	31664688	31672800	31674183	31675401	31676448
31683255	31691910	31701455	31705732	31709822	31710946
31711749	31712023	31718363	31718508
31724345	31726740	31727555	31728499	31735502
31747736	31747958	31749365	31754377	31773173	31777475	31781415
31787286	31789139	31791136
31796196	31821103	31826581	31829012	31834667	31840658	31850569	31872878	31885925	31886251
31910520	31918064	31923702	31932807	31945256	31946420	31946692	31947288
31951903	31953964	31958311	31959213
31968316	31972283	31978305	31978835
32013109	32015126	32024930	32025519	32026839	32027557	32027809	32028852	32036285	32036993
32041140	32041497
32042351	32048876	32049536	32054593	32055439
32127747	32134786	32137161	32138262	32146678	32154253	32158045	32158736	32160961	32165605	32174743	32179871
32182782	32184477	32191153
32204222	32217957	32228693	32231617	32233980
32242488	32249861	32253183	32253685	32254470	32255739	32257794	32259200	32259421
32262976	32263559
32269302	32269344	32269408	32276749
32280971	32285878	32287874	32290737	32292323	32292683	32293774	32294242	32294850	32295001
32296361	32296801	32297010	32298006
32299585	32300538	32301656	32302317	32302995	32303337
32306845	32306914
32307122	32307330	32311515	32313023	32313088
32315159	32317839
32323166	32326821	32326967	32327703	32328375	32328663	32331236
32332366	32352605	32353805	32362632	32365544	32368328	32369230	32369631	32373506	32374484	32381743	32390011	32390832	32394739	32397296
32398932	32405315	32406115	32406350	32407800	32415360	32423705	32425613
32429532	32429575	32430371	32431507	32432923	32434023	32441417	32441933	32442732	32443411	32444165	32444564	32444744	32445664
32454772	32456123	32462406	32465693	32466248	32466491	32469089	32471193	32471794
32476065	32477466	32481290	32481676
32483951	32484326	32484449	32487361	32487714	32488186	32488240
32491086	32491201	32492699	32495758	32495787
32500855	32508322	32509057	32509195	32509305	32510683	32510867	32512837	32512856
32519501	32519624	32521295
32522251	32535767
32536263	32541145	32677669	32678378
32680229	32681607	32685358	32686030	32694832	32698700	32698903	32713862
32760295	32765556	32766057
32766602	32767856	32771542	32771829
32772436	32772938	32773706	32774504	32774716	32774800	32776274	32776504	32776824	32777062	32777134	32777249	32777351	32777417	32777745	32777933	32777978	32778015	32778088	32778222	32778233	32778286	32778442	32778554	32778852	32778893	32778934	32778956
32779081	32779499
32785066	32785130	32786977
32787668	32788906	32788948	32789139	32789255
32789654	32790115	32790152	32790286
32790790	32790840
32792235	32793528	32793663	32793843
32794062	32794081	32795548	32795951	32797507	32806435	32807493	32810427	32812501
32813254	32814312	32814456	32819156	32821245	32821845	32825202	32827644	32830164	32831895	32832167	32833171	32837990	32838064	32838918
32840188	32844914	32845485
32849720	32851195	32851276	32853021	32860117	32863268
32871492	32871866	32873108	32873160	32873429	32874832
32889754	32890560	32890583	32891064	32892598
32892654	32892761	32893493	32894046	32895034	32895548
32896489	32901501
32903010	32904204	32904324	32904663	32904729	32905339	32905662
32906526	32906709	32906773	32908202	32910798
32912392	32912776
32912887	32912912
32917826	32919361	32919607	32920836	32920894	32921257
32930836	32931545	32932165	32933326	32940011	32943236	32946642	32953851	32960426	32969898	32970718
32973975	32977893	32978035	32987211	32988971	33001080	33003558
33007274	33007463
33008620	33008629	33008696
33013789	33019792	33021224	33022591
33029752	33030437	33030886	33032562	33033670	33049169	33049192	33049888	33052724	33052965	33058028	33058195	33059640	33060524
33069082	33069339	33070398
33076254	33077435	33078428
33081721	33082379	33083235	33083359	33083489	33084632
33085398	33085513	33086156	33086565
33134224	33141000	33142574	33142793	33143855	33146744	33147603	33149012	33150858
33162839	33163516	33164875
33167647	33167774	33167974	33168096	33168927	33169076	33169908	33180244	33182595	33182941	33183613
33233703	33235965	33238408	33244123
33252351	33262634	33266876	33271429	33281820	33282761	33287667	33290873
33310618	33343733	33348484	33349147
33364375	33364449	33366421	33380655	33388287	33391744	33396053
33434412	33436496	33438959	33444908	33468552	33473618	33490219	33490266
33722105	33725381	33725442	33730911	33732199
33752011	33752231
33755572	33755629	33758721	33759255	33761089
33768121	33768166
33770645	33775943	33776596	33783620	33783829	33785534	33787785	33792291	33797498	33797607	33798774	33804763
33805103	33810847
33819398	33825748	33826053
33883619	33885410	33886942
35482439	35485900	35486756	35496457
36726799	36729156	36730878	36731061	36735850	36736020
52256424	52261958
155916957	155919474	155926069	155932883	155935159	155939662	155953031	155955219	155957015
161855041	161856006	161858036	161858822

## Sheet: No. of SNPs in Block
4
8
9
6
3
14
10
4
2
10
3
4
12
7
9
7
7
4
5
2
14
5
13
2
6
3
2
7
8
8
3
9
9
8
5
8
8
5
10
10
10
5
4
17
14
7
8
5
4
8
12
9
7
3
4
3
2
4
8
7
3
2
9
3
3
9
3
3
3
4
4
2
4
2
5
5
11
4
3
12
4
5
6
11
8
5
12
8
6
6
4
5
7
3
10
8
4
4
10
2
5
12
3
5
9
2
4
10
4
6
2
5
2
7
15
8
14
9
4
7
5
9
3
2
4
8
3
4
28
2
3
5
4
2
4
9
15
3
6
6
5
6
2
7
5
2
2
6
11
7
2
3
4
14
3
3
6
4
9
3
11
4
8
4
7
8
5
2
5
2
12
2
3
3
4
6
2
9
4

## Sheet: Start-Stop
16772544	16778880	6336
29641274	29652804	11530
29719864	29750488	30624
29757035	29763092	6057
29764396	29775252	10856
29776516	29804224	27708
29810040	29832289	22249
29832918	29839766	6848
29842077	29843672	1595
29844921	29876323	31402
29876896	29881831	4935
29884301	29902028	17727
29911629	29920009	8380
29921921	29929961	8040
29930240	29938987	8747
29942020	29957598	15578
30024597	30042870	18273
30043351	30045812	2461
30049922	30051046	1124
30052137	30053249	1112
30057800	30119913	62113
30131847	30139070	7223
30140501	30163622	23121
30165133	30166967	1834
30172541	30175871	3330
30179309	30181174	1865
30185114	30185208	94
30185946	30200686	14740
30209635	30223521	13886
30227869	30247678	19809
30249021	30270788	21767
30282569	30317815	35246
30364915	30387109	22194
30394708	30429168	34460
30474079	30477019	2940
30480257	30492301	12044
30500125	30530611	30486
30538499	30559883	21384
30563865	30670000	106135
30683582	30736231	52649
30743572	30808476	64904
30839309	30843208	3899
30857212	30866445	9233
30874173	30904717	30544
30931609	30998462	66853
30998850	31012693	13843
31015155	31033964	18809
31041773	31063660	21887
31104111	31109992	5881
31113705	31119824	6119
31132652	31166319	33667
31168141	31188697	20556
31190340	31195913	5573
31201461	31203780	2319
31205280	31209653	4373
31213612	31214156	544
31215066	31215166	100
31215712	31219379	3667
31220463	31227401	6938
31233756	31241922	8166
31244432	31248026	3594
31250276	31253818	3542
31263782	31278493	14711
31292175	31294513	2338
31298829	31314185	15356
31316319	31338680	22361
31344229	31348671	4442
31348700	31349106	406
31351149	31351582	433
31359441	31364732	5291
31368324	31370148	1824
31382534	31382672	138
31420305	31426123	5818
31444547	31444849	302
31450610	31455036	4426
31456559	31460019	3460
31460753	31469464	8711
31472686	31485026	12340
31487088	31487177	89
31488428	31515983	27555
31525170	31539759	14589
31545284	31547477	2193
31548061	31550116	2055
31554775	31558888	4113
31572718	31589278	16560
31596124	31604894	8770
31604904	31630648	25744
31636109	31652168	16059
31663109	31676448	13339
31683255	31710946	27691
31711749	31718508	6759
31724345	31735502	11157
31747736	31781415	33679
31787286	31791136	3850
31796196	31886251	90055
31910520	31947288	36768
31951903	31959213	7310
31968316	31978835	10519
32013109	32036993	23884
32041140	32041497	357
32042351	32055439	13088
32127747	32179871	52124
32182782	32191153	8371
32204222	32233980	29758
32242488	32259421	16933
32262976	32263559	583
32269302	32276749	7447
32280971	32295001	14030
32296361	32298006	1645
32299585	32303337	3752
32306845	32306914	69
32307122	32313088	5966
32315159	32317839	2680
32323166	32331236	8070
32332366	32397296	64930
32398932	32425613	26681
32429532	32445664	16132
32454772	32471794	17022
32476065	32481676	5611
32483951	32488240	4289
32491086	32495787	4701
32500855	32512856	12001
32519501	32521295	1794
32522251	32535767	13516
32536263	32678378	142115
32680229	32713862	33633
32760295	32766057	5762
32766602	32771829	5227
32772436	32778956	6520
32779081	32779499	418
32785066	32786977	1911
32787668	32789255	1587
32789654	32790286	632
32790790	32790840	50
32792235	32793843	1608
32794062	32812501	18439
32813254	32838918	25664
32840188	32845485	5297
32849720	32863268	13548
32871492	32874832	3340
32889754	32892598	2844
32892654	32895548	2894
32896489	32901501	5012
32903010	32905662	2652
32906526	32910798	4272
32912392	32912776	384
32912887	32912912	25
32917826	32921257	3431
32930836	32970718	39882
32973975	33003558	29583
33007274	33007463	189
33008620	33008696	76
33013789	33022591	8802
33029752	33060524	30772
33069082	33070398	1316
33076254	33078428	2174
33081721	33084632	2911
33085398	33086565	1167
33134224	33150858	16634
33162839	33164875	2036
33167647	33183613	15966
33233703	33244123	10420
33252351	33290873	38522
33310618	33349147	38529
33364375	33396053	31678
33434412	33490266	55854
33722105	33732199	10094
33752011	33752231	220
33755572	33761089	5517
33768121	33768166	45
33770645	33804763	34118
33805103	33810847	5744
33819398	33826053	6655
33883619	33886942	3323
35482439	35496457	14018
36726799	36736020	9221
52256424	52261958	5534
155916957	155957015	40058
161855041	161858822	3781

## Sheet: Block no.
903
1417
1422
1424
1425
1426
1428
1429
1430
1431
1432
1433
1434
1435
1436
1437
1438
1439
1441
1442
1444
1445
1446
1447
1449
1450
1452
1453
1454
1455
1457
1458
1459
1460
1464
1465
1466
1467
1468
1469
1470
1473
1474
1476
1478
1479
1480
1481
1484
1485
1487
1488
1490
1492
1493
1494
1496
1497
1498
1501
1502
1503
1504
1505
1506
1507
1509
1510
1511
1513
1514
1519
1520
1524
1525
1526
1527
1528
1529
1530
1532
1534
1535
1537
1539
1541
1542
1543
1544
1546
1547
1548
1549
1550
1551
1552
1553
1554
1555
1556
1557
1558
1559
1560
1561
1562
1563
1564
1565
1566
1567
1568
1569
1570
1571
1572
1573
1574
1576
1577
1578
1579
1580
1581
1582
1583
1584
1585
1586
1587
1588
1589
1590
1591
1592
1593
1594
1595
1596
1598
1600
1601
1602
1603
1604
1605
1606
1607
1609
1610
1611
1612
1614
1615
1616
1617
1619
1621
1626
1627
1628
1635
1638
1640
1641
1644
1654
1657
1658
1659
1660
1661
1662
1667
1718
1756
2341
5565
5805

## Sheet: P-values
3.295e-06
7.4634e-06
2.5824e-10
8.1829e-07
9.4401e-08
4.9258e-10
2.27e-12
3.5417e-07
1.4681e-10
6.5524e-07
7.6901e-10
4.0353e-10
5.3832e-12
7.0606e-11
1.2809e-14
8.9021e-12
2.8751e-12
4.078e-11
2.5219e-11
1.9203e-12
1.1226e-10
3.5417e-07
1.2038e-14
4.4819e-06
4.4117e-09
7.4761e-14
1.3475e-06
1.2674e-08
1.3016e-13
2.0412e-16
7.8582e-17
1.8645e-10
3.4411e-17
5.3826e-10
1.3706e-10
3.6662e-08
4.4031e-12
5.7103e-12
1.7592e-11
1.1117e-12
1.8785e-14
3.7593e-10
7.8936e-13
4.303e-16
5.1877e-08
6.7607e-09
8.416e-10
2.0891e-07
3.0877e-06
2.5905e-07
2.6253e-07
4.7636e-08
4.3997e-06
3.1134e-09
2.1958e-06
2.8052e-13
5.8882e-16
1.0536e-10
5.8127e-12
8.3876e-08
2.4432e-06
5.3907e-06
1.1913e-18
1.656e-09
2.5847e-18
2.1508e-10
1.6412e-24
5.3438e-06
1.2004e-18
4.2968e-11
7.2238e-06
2.1262e-07
6.4441e-09
2.4776e-08
1.8492e-07
8.5566e-07
7.2918e-09
1.5624e-13
8.9877e-07
3.2915e-20
1.4417e-07
1.8733e-10
1.316e-07
1.6794e-06
7.0523e-12
1.7437e-07
3.4306e-09
6.2499e-09
4.7104e-07
6.7335e-17
6.377e-07
7.4858e-07
3.4646e-16
6.4162e-07
5.7871e-15
1.971e-17
4.9583e-15
2.0859e-16
2.5387e-23
3.4658e-06
6.8642e-17
3.3886e-27
6.6597e-18
9.4132e-21
1.6444e-27
2.3213e-21
2.4684e-18
1.2218e-07
2.666e-09
2.8402e-15
3.4352e-22
1.0915e-37
7.2003e-33
1.3774e-19
1.5022e-98
3.1233e-44
5.7461e-44
4.085e-59
2.5145e-42
1.4558e-87
4.4106e-95
3.7095e-42
2.055e-25
8.326e-54
5.1961e-72
1.8383e-113
5.0777e-37
1.0293e-48
3.2578e-52
2.6635e-54
3.1908e-61
1.3451e-54
2.3177e-53
1.0495e-16
2.1339e-28
3.0667e-17
1.6103e-19
6.3602e-12
4.3617e-12
1.0645e-11
3.0921e-09
7.6991e-12
3.821e-12
8.1548e-21
5.2973e-06
1.9292e-36
5.6381e-26
7.1639e-10
2.437e-13
1.6681e-08
3.4316e-07
2.1765e-16
3.5603e-06
3.8152e-15
6.5588e-14
9.0072e-07
5.4938e-08
6.6285e-07
2.792e-07
2.8795e-07
1.0671e-09
2.2879e-08
2.0641e-07
3.9064e-07
2.0631e-08
2.5272e-07
6.594e-06
6.4686e-09
2.344e-06
4.472e-07
4.1849e-06
2.5151e-08
7.9698e-08
7.2293e-07
2.0182e-06
8.4284e-07
4.5699e-06
5.5089e-06
2.2023e-07
