# Supplementary material for: Comparative study for haplotype block partitioning methods – Evidence from chromosome 6 of the North American Rheumatoid Arthritis Consortium (NARAC) dataset
Source: PLoS One. 2018 Dec 31;13(12):e0209603. doi: 10.1371/journal.pone.0209603 (PMC6312333; doi:10.1371/journal.pone.0209603)
Supplement: S3 Spreadsheet — Sheet1 “ID” represents SNPs IDs, and each row represents a block. Sheet2 “Bp” represents SNPs physical positions in base pairs, and each row represents a block. Sheet3 “No. of SNPs in Block” represents the number of SNPs in each block. Sheet4 “Start-Stop”–first column represents blocks start physical positions in base pairs. Sheet4 “Start-Stop”–second column represents blocks end physical positions in base pairs. Sheet4 “Start-Stop”–third column represents blocks sizes in base pairs. Sheet5 “Block no.” represents the block numbers (positions) from all blocks partitioned by SSLD method. Sheet6 “P-values” represents the P-values of the blocks. (XLS) [file pone.0209603.s007.xls]

## Sheet: ID
rs3812189	rs6902174	rs9367924	rs723054
rs6910741	rs7748167	rs1865760	rs7749342	rs7770139	rs3734523	rs10484431	rs9295676	rs199741	rs6940007	rs199736	rs1436307	rs7746105	rs2051541	rs6906576	rs169219	rs199738	rs2009610	rs13212534	rs2051538	rs2013063	rs12216125	rs10484432
rs1233400	rs1233399	rs1003581	rs362510	rs3117073	rs1233397	rs1233391	rs362521	rs1233386	rs1233384	rs3025646	rs3025643	rs3025642	rs2267633	rs2076483	rs10946999
rs1233374	rs29232	rs3131854	rs3129073	rs29234	rs3130252	rs3130253	rs1318631	rs2071653	rs9257936
rs9257940	rs2535238	rs2747430	rs3129054	rs3117292	rs2747442	rs3117294	rs2747453	rs2747454
rs2747457	rs3131888	rs7776082	rs3129066	rs3129055	rs9258122	rs3131863	rs1476572	rs3871468	rs1610594	rs2517912	rs9258170	rs1362126	rs9258186	rs2235383	rs2523404	rs2272874	rs1611350	rs2523399	rs1610601	rs1610602	rs2523395	rs2394160	rs932338	rs1633096	rs9258218	rs2517938
rs9258225	rs9258260	rs1633068	rs1737078	rs1737076	rs9258275	rs1611285
rs2735046	rs1737046	rs11753872	rs1737031	rs1362070	rs9258303	rs1633021	rs11758087
rs9258437	rs7741100	rs1611185	rs1610649	rs1632988	rs9258447	rs1736971	rs11753654	rs1619379	rs1632948	rs2523790	rs2394180	rs9258525
rs2743937	rs2735007	rs2735003	rs2734999	rs2523776	rs1611133	rs4607472	rs16896081	rs2734994	rs2517879	rs9258557	rs2394185	rs2734986
rs2734985	rs2508050	rs5013093	rs2517861	rs2975033	rs3132726	rs1611710	rs3094170	rs2517830	rs3094169	rs7760172	rs9258771	rs1611732
rs9258866	rs3132718	rs9258883	rs3132714	rs2523809	rs2524005	rs2860580	rs1655900	rs12665039	rs429511
rs2428521	rs2517689	rs6457109	rs3869062
rs3893464	rs9260759	rs12206499	rs2517673
rs2256543	rs1061535	rs2256902
rs2256919	rs2523946	rs3823355	rs2232236	rs400488	rs6904029
rs2735076	rs2394250
rs2245961	rs3823375	rs2571375
rs2394255	rs5025708	rs7758512	rs9261129	rs3129012	rs1150743	rs6925061	rs9261174	rs16896923	rs166327	rs3869068	rs4711207	rs259937	rs259940	rs259942	rs3869070	rs9366752	rs259919	rs3757333	rs9261277	rs1150739	rs8321	rs3807031	rs9261285	rs1245371	rs9261290
rs2301753	rs2074480	rs2074479	rs3807034	rs3807035	rs1150735	rs2394734	rs6909253	rs1264708	rs9261371
rs7753935	rs9261387	rs6923832	rs7765810	rs9261394	rs1264704	rs1264702	rs916570	rs1264701
rs1264695	rs1116221	rs2844796	rs3132680
rs2074483	rs9378220
rs2523990	rs4959041	rs2523989	rs2523987	rs3734838	rs2517598	rs9261441	rs1419675	rs2517592
rs1362104	rs2021723	rs2107202	rs9261487	rs3815081	rs757262	rs757260	rs757259	rs3132676	rs1557608	rs9468692	rs2257914	rs2022065	rs3734840	rs9261535	rs12212092	rs2074475	rs929156
rs6905949	rs2844787	rs9380156	rs2844786	rs4711211	rs2844776	rs9261564	rs1345229	rs3129690	rs3094138	rs2844780	rs2844779	rs2844773	rs1362089	rs1362088
rs3094073	rs1264622	rs2285799	rs11752362	rs1264616	rs261949	rs261946
rs9380167	rs928822	rs3130380	rs9357097	rs9366755	rs1264583	rs1264581	rs12663184	rs3778624	rs2240058	rs974962
rs3094061	rs984802	rs3094626	rs3130350	rs1012411	rs3094054	rs2040450	rs17839997	rs3130361	rs2844746	rs2844745	rs3132631	rs3132630	rs9404964	rs3132622	rs2516685	rs2516684	rs17475879
rs1362117	rs12203316	rs1034323	rs9261743	rs10947072	rs7741364	rs9261761	rs1264551	rs1264550	rs1264547	rs9261858	rs2074502	rs9261922	rs9261947	rs1079541	rs9295871
rs1264514	rs4947284	rs1076832	rs2844729	rs2516675	rs2524172	rs7747873	rs6930977	rs3094694	rs762324	rs1264459
rs2429657	rs2516649	rs12192673	rs2844713	rs3130041	rs3132610	rs3130244	rs1264432	rs1264420	rs2267637	rs6919835	rs4713340	rs12665339	rs3094104	rs1140809	rs9262138	rs3130000	rs1076828	rs3094097	rs7749235	rs2394392	rs2269706	rs1075496	rs9405048
rs9262152	rs3095329	rs3094127	rs12179975	rs9262155	rs2535319	rs12210092
rs2394401	rs3095341	rs3095340	rs3094122	rs9262176	rs13214831
rs3129975	rs12210947	rs11963870	rs6911628
rs9468829	rs13201769	rs4713366	rs3131043	rs3131063	rs12660883	rs12190167	rs12197154	rs4711235	rs3129988
rs13198118	rs3094123	rs886424	rs2894046	rs2394412	rs9295924	rs4713380	rs4713385	rs4713391	rs12192704	rs915664	rs1264350	rs3130785
rs3130647	rs1264344	rs3095352	rs2250264	rs3130653	rs9295928	rs2844660	rs2844659	rs9468841	rs2844657	rs7761138	rs2844654	rs1264333
rs7756521	rs1264323	rs1049623	rs1264303	rs1264302	rs2074506	rs753725	rs2532934	rs3873332	rs3873334	rs2517459	rs2844651	rs12697941	rs3132571	rs6933400	rs2844702	rs2517451
rs3132580	rs2240804	rs3757340	rs9368648	rs11753326
rs3095089	rs2532919	rs2844680	rs2517431	rs1634731	rs886403	rs3873342	rs2844673	rs2252926	rs1634717	rs1634718	rs1634719	rs1634723	rs3869095	rs9391701	rs1619376	rs3871466	rs9262495
rs10947121	rs13210132	rs6933349	rs4248154
rs2844670	rs2844665	rs2517552	rs2517549	rs9262560	rs2508015	rs2248386	rs12528584	rs2517532	rs2523864	rs9295947	rs3764808	rs9262632	rs2523849	rs9262638	rs9262639	rs2428514	rs9380215	rs2535315	rs2535311	rs3130955	rs4947296	rs3130544
rs2517452	rs2517448	rs2517403	rs6457327	rs2517485	rs1064191	rs2844635	rs2233984	rs4495304
rs6917517	rs3130981	rs1042127	rs1062470	rs3094212	rs3094211	rs3095320	rs3095314	rs3094205
rs3094204	rs3778638	rs3131003	rs3815087	rs9263715	rs3130559	rs4959053
rs3823418	rs3130564
rs3130573	rs9263726	rs3094663	rs1265093	rs1966
rs1265086	rs9263739	rs9263740	rs130072	rs1265074	rs3132538	rs746647	rs2240064	rs1265112	rs130067	rs1265110	rs1265109	rs130077	rs130065
rs3130453	rs2239524	rs720465	rs3094187	rs7750641	rs2073724	rs1419881	rs3130933	rs3130932	rs3130931	rs3130501
rs879882	rs1265159
rs1265156	rs3868542
rs887464	rs4713438	rs9405015	rs9295957
rs4713447	rs3094609	rs9295961	rs3868075	rs4122189	rs6903896	rs9263870
rs9263969	rs12662501	rs7745906
rs3130712	rs3130688	rs6901869	rs3130424	rs4084262	rs4416711	rs2394950
rs9394047	rs2074488	rs2395471	rs2249742	rs5010528	rs13207315
rs3132486	rs9461680	rs2524077	rs3130696	rs2524073	rs9391714	rs6906846	rs7382297
rs4386816	rs2394963	rs9348862	rs9461684
rs2524044	rs9468925	rs9357122	rs16899178	rs2243868	rs3873379
rs2894207	rs9468932	rs2246954	rs2524123	rs2247056	rs13191519
rs2524089	rs9366778	rs3873385	rs3915971	rs7750269	rs9264868	rs9264869	rs9368675	rs9368677	rs9264904	rs9264916	rs7761965	rs3873386	rs9264942	rs10484554	rs3094691	rs396243	rs3134792
rs7453967	rs2156875	rs2523619
rs2596501	rs1058026
rs7743761	rs2523535	rs9266409	rs2253907	rs9295986	rs7770216	rs2254556
rs13202464	rs9266629	rs9501587	rs9266638	rs4713462	rs9266689	rs9266722	rs1521	rs2844533	rs2442749	rs6903496
rs2844529	rs2428486	rs6932730	rs4711268	rs13437082	rs4711269	rs2596560	rs2523477	rs2523476	rs10947207	rs2251396	rs2596542	rs2523454	rs6910087
rs1051794	rs1131896	rs2256028	rs2256175	rs9266825	rs2848713	rs9266845	rs2596531	rs2844513	rs2844511	rs2524279	rs7772549	rs9469003
rs3094738	rs6938674	rs3869129	rs2596464	rs3128982	rs2596480	rs2596472	rs2395029
rs2523674	rs2395031	rs2244839	rs7758090	rs2844505
rs1055569	rs2516440	rs3828886	rs4413654	rs12665745	rs6940467
rs2905747	rs2523467
rs2516415	rs3130922	rs3828903	rs3828914	rs2855812	rs3134899	rs2844498	rs2246618	rs2516400	rs2516399	rs2516398	rs2246986
rs2259435	rs3093983	rs3130055	rs3093978	rs2734583	rs2071596	rs2516393	rs2844509	rs2071593	rs2239705	rs2071591	rs6916921	rs6929796
rs2516390	rs928815	rs2857708	rs2844484	rs2844482	rs1041981	rs3093662	rs2256965	rs986475	rs2844480	rs2509217	rs2857596	rs2857595
rs9378200	rs2844479	rs9348876	rs2269475	rs2260000	rs2242660	rs3115663
rs1046089	rs2261033	rs9267522	rs3132453
rs1077394	rs1077393
rs2844463	rs805303	rs3130050	rs3117583	rs3117582	rs3130617
rs805262	rs3130618	rs805267	rs9267532	rs805272	rs2280800	rs805274	rs1266071
rs9267546	rs2242653
rs805286	rs385306	rs3749952	rs1065356	rs805294	rs3749953	rs2299851	rs3131379	rs707939
rs707928	rs480092	rs2075800	rs2227956	rs2763979	rs9368699	rs3115673	rs12210887	rs9267649
rs660550	rs644827	rs494620	rs2242665	rs2736428	rs9267658	rs555007	rs652888	rs535586	rs659445	rs558702
rs9267665	rs2734335	rs1042663	rs550605	rs541862	rs4151657	rs1270942
rs2072633	rs4151672	rs4151664	rs438999	rs437179
rs429608	rs406936	rs492899
rs454212	rs389884	rs387608	rs6941112	rs389883	rs12333245	rs12198173	rs2269429	rs2239689	rs2071295	rs7774197	rs185819	rs1150754	rs169496	rs204899	rs13199524	rs3134954
rs12153855	rs2269426	rs8111	rs3830076	rs204999	rs1053924	rs2269425	rs3134603	rs3096697	rs408359	rs3134947	rs2269423	rs3134945	rs3134943	rs3134940	rs1035798	rs2070600
rs204994	rs204993	rs12663103	rs204991	rs204990	rs3134942	rs2071277	rs3131296	rs9267833	rs2071286
rs206015	rs404860	rs3134798	rs8192591	rs436388	rs2256594	rs394657	rs422951	rs8192585	rs415929	rs3132946
rs375244	rs8192565
rs2267644	rs479536	rs499691	rs482759	rs532385
rs404890	rs2849015	rs377763	rs9267873	rs3130299	rs549182	rs9267911
rs3130304	rs507778	rs9267947
rs411326	rs17576984
rs405875	rs3115573	rs9296015	rs4959089	rs9267992	rs3130315	rs3130320	rs9268005	rs3130340	rs3115553	rs9268132	rs926070	rs6935269	rs7775397	rs4947338	rs17422797	rs6906662	rs6457536	rs547261
rs6910071	rs498422	rs547077	rs570963	rs485774	rs9368713	rs10484560	rs9405090	rs1003878	rs1033500	rs910049	rs2076537	rs2395148	rs1265761	rs1265759	rs1265758	rs6907322	rs2395150	rs9268365	rs9268368	rs7770048	rs2073048	rs3129934	rs9268384	rs3129939	rs3129941
rs3129943	rs2050190
rs9391858	rs1980495	rs2395157
rs4424066	rs12529049	rs3117099	rs3117098	rs3817973	rs1980493	rs2076530
rs4248166	rs2294884	rs3817963	rs3763305
rs10947262	rs3806156	rs3763309	rs3763312	rs3763313	rs3129962
rs9405098	rs3129963	rs6932542
rs9268528	rs9268530	rs9268542	rs2395162	rs2395163	rs3135363	rs3135353	rs9501626	rs3129860	rs3135338	rs7356880	rs2027856	rs9268615	rs2395173
rs2395174	rs3129871
rs2239804	rs7192	rs2395182	rs3129890	rs9268832	rs6903608	rs2395185	rs477515	rs2516049
rs2858870	rs602875	rs660895	rs532098	rs9271366	rs17533090	rs3129763	rs2187668	rs1063355	rs9275141	rs7755224
rs7774434	rs7775228	rs2157051
rs9275224	rs5000634	rs6457617	rs2647012	rs9357152	rs9275312	rs1794282	rs2856725	rs9275328	rs9275371	rs9275374	rs9275383	rs9275388	rs9275390	rs17615141	rs11752643	rs9275393	rs2647050	rs9275406	rs2858308
rs9275407	rs9275408	rs9275418	rs2856718	rs2856717	rs2858305	rs9275424	rs9275425	rs9275427	rs2856705	rs9275428	rs13192471	rs9275439	rs9275555	rs16898264	rs9275572	rs3129727
rs7765379	rs7745656	rs2858332	rs2858331	rs9275595	rs3104402	rs3957148
rs3104404	rs3104405
rs3873444	rs9275602	rs3892710
rs9275614	rs3916765	rs3104398	rs9275653	rs12177980	rs9275659	rs9275686	rs9275698	rs9461799	rs9276162	rs2859099	rs2859078	rs9276310	rs13199787	rs7773694	rs7755596	rs17500468	rs2239800	rs9276435	rs9276472	rs9276502	rs10807113	rs7756516	rs7774954	rs2301271	rs7453920	rs2051549	rs2071550	rs6903130	rs6901084	rs9368741
rs2857210	rs9276615	rs13195441	rs9276644	rs719654	rs7762279	rs7758736	rs3948793	rs9276722	rs2621377	rs2857151	rs9276726	rs2621373	rs7767167	rs1383261	rs9276734	rs2219893	rs2621332	rs11244	rs2621330
rs2070121	rs2856997	rs2071474
rs2071473	rs7383287	rs2071472	rs2071554	rs2071469	rs2857107	rs17429444
rs9784758	rs13501	rs10484565	rs241453	rs241452	rs241448	rs241447	rs241440
rs241437	rs241436	rs9380326	rs4576294
rs1015166	rs241433	rs2228397	rs241430
rs3819715	rs241427	rs3819721
rs241425	rs241424	rs3763349	rs9357155
rs6924102	rs2071543	rs2071541	rs2071540	rs1057373
rs2071477	rs9276831	rs10484566	rs6929078	rs7757767	rs1002985
rs241409	rs241407	rs241404	rs9296057	rs3101942	rs154986	rs154981	rs9296059	rs9501239	rs154978	rs3132131
rs154973	rs154972	rs181997
rs2071556	rs171329	rs1042337	rs714289	rs2395296	rs1480380	rs194682	rs3135029
rs9378127	rs209473	rs209474	rs580962	rs3130597	rs12196597	rs620202	rs11908	rs3129307	rs565876	rs16871297	rs3135034	rs206777	rs188245	rs206769	rs9500927	rs206767
rs2395300	rs172274	rs206762	rs3128931	rs1044429
rs2581	rs365066	rs453779	rs2267647	rs2284191	rs86567	rs403414	rs381218
rs6457699	rs9276991	rs9276994	rs3130604	rs1367731	rs6933994	rs423639	rs6457702
rs2395309	rs3077	rs2301226	rs1367728	rs9469341	rs2301220	rs9277341	rs1431399	rs987870
rs9277535	rs9277554	rs9277565	rs2281390	rs2281389	rs3128917	rs2281388	rs3117222	rs3128918
rs3130192	rs2064478	rs9469357	rs3130215	rs3117230	rs6457713	rs9380343	rs1810472	rs2395349	rs3117039	rs1883414	rs4713607	rs3129274	rs3117016	rs3117008	rs3117004	rs3130237	rs3129269	rs6901221	rs2294478	rs2294472	rs2395352	rs13437000	rs4713610	rs7754200	rs3129234	rs3129223	rs1003979	rs2395365	rs3129214	rs721394	rs756441	rs756440	rs9277912	rs9277920	rs4713614	rs2235498	rs986521
rs9368758	rs1799910	rs9277932	rs2855430	rs3762013	rs2855425	rs2855459	rs2269346	rs6531	rs439205	rs421446	rs2854028	rs1704996	rs213213	rs9277937	rs1977090	rs213194
rs3117324	rs3106192	rs9278019	rs211455	rs211452	rs3130276	rs461964	rs211457	rs442745	rs3116713
rs729424	rs10947427	rs4713653	rs4713654	rs2296329	rs2296328	rs942637
rs9296097	rs4711338	rs3818528	rs684119	rs594223	rs597386	rs2281829	rs542441	rs9380374	rs3818532	rs649775	rs2966	rs10947433	rs4713668	rs471942
rs6457740	rs622917	rs652049	rs9469583	rs10947435	rs4304152	rs1536500
rs7774407	rs1547669	rs2395399
rs1321313	rs4464789	rs1321311	rs12530170	rs9368950	rs9462209	rs10807170	rs4713998	rs4713999	rs4714000	rs3829963
rs12525269	rs2328388	rs527870	rs559818	rs512808	rs576809	rs12190656	rs9791312	rs7752766	rs2876529
rs7764010	rs9371892	rs2181068	rs4869859	rs11156029	rs10872716	rs957218	rs7752075
rs1886237	rs2209249	rs718319	rs6903203

## Sheet: Bp
16772544	16776245	16777346	16778880
26003554	26012631	26024958	26028244	26033802	26033966	26034653	26036355	26039556	26039936	26044766	26047702	26052257	26053190	26064480	26065371	26071435	26075047	26090989	26099599	26102077	26105437	26116855
29645954	29647461	29648183	29648724	29652804	29653694	29658597	29664738	29666169	29667274	29674821	29677934	29678295	29678820	29679524	29679588
29716673	29719410	29719864	29723801	29732091	29739723	29741991	29743487	29743907	29747755
29750488	29753017	29756485	29757035	29760178	29761165	29761308	29762922	29763092
29764396	29771868	29775252	29776516	29778240	29779719	29781462	29782720	29785620	29787026	29791923	29797569	29798998	29800313	29801478	29803692	29804224	29806800	29808058	29808162	29810040	29810489	29811241	29814912	29815246	29816007	29817819
29820683	29831140	29832289	29832918	29833300	29838483	29839766
29842077	29843672	29844921	29845460	29850278	29850909	29854848	29872422
29875590	29876102	29876323	29876896	29880374	29881831	29884301	29890600	29893214	29902028	29911629	29913178	29914320
29915902	29916178	29916613	29916896	29917173	29917361	29918522	29919688	29920009	29920953	29921921	29924350	29926547
29926641	29928026	29928565	29929961	29930240	29931585	29936895	29937244	29937545	29937965	29938053	29938631	29938987
29944503	29944556	29945167	29948627	29957598	30007656	30014670	30024597	30032758	30032810
30036628	30037232	30041240	30042870
30043229	30043351	30045106	30045221
30045812	30045903	30048351
30048729	30049922	30050062	30050170	30051014	30051046
30051469	30051635
30051983	30052137	30053249
30057800	30063178	30078568	30087558	30096621	30100240	30100265	30104834	30108666	30110860	30112031	30113733	30115472	30119913	30123146	30131847	30132656	30133482	30136585	30139070	30139324	30140501	30141863	30144062	30146331	30146626
30147219	30148789	30148988	30151971	30152806	30153178	30154225	30163622	30165133	30166967
30168762	30169340	30170037	30171475	30172541	30173298	30173554	30174010	30174337
30175871	30179309	30180490	30181174
30184734	30185114
30185208	30185946	30186254	30187972	30188210	30188253	30199737	30200686	30201116
30209635	30211902	30213722	30217186	30222053	30222934	30223183	30223521	30224057	30226561	30227869	30228542	30229439	30229584	30235302	30236421	30245869	30247678
30248504	30248892	30249021	30252399	30270788	30279806	30282569	30290374	30304834	30306995	30312505	30313386	30315474	30317781	30317815
30339203	30364915	30365672	30368961	30372286	30378059	30379313
30382440	30383225	30387109	30393100	30394708	30401462	30405484	30409579	30410579	30418479	30422586
30429168	30429340	30431602	30435818	30440534	30441484	30442318	30447272	30447543	30447581	30451682	30452624	30453097	30455812	30456653	30469587	30470974	30472487
30475161	30475991	30476614	30477019	30480257	30480549	30480966	30485152	30485177	30486426	30492296	30492301	30500125	30502607	30514735	30519068
30520024	30526641	30527810	30530611	30538499	30541590	30542879	30543267	30559883	30563865	30563899
30579499	30604861	30620484	30627237	30644112	30652380	30660916	30670000	30683582	30686314	30688576	30707681	30709211	30717608	30719655	30735846	30736061	30736231	30741854	30743572	30758297	30760851	30766218	30778271
30788895	30801795	30805426	30805540	30808476	30822458	30824698
30832409	30834727	30834918	30836339	30839309	30839484
30840033	30843084	30843208	30847825
30857212	30864045	30864340	30866445	30871735	30872399	30874173	30874223	30876615	30877457
30878711	30880357	30889981	30890084	30890214	30890340	30893252	30895572	30900214	30900249	30902596	30904524	30904717
30907051	30908556	30913900	30929166	30930750	30931609	30931739	30932511	30933266	30937501	30938271	30946667	30952293
30956232	30963886	30972808	30990492	30990613	30998462	30998850	31002738	31003969	31004126	31005001	31008643	31012693	31013292	31015155	31020460	31022730
31028103	31028869	31029861	31031908	31033964
31041773	31041954	31054475	31055357	31063660	31065597	31065745	31069905	31074283	31080568	31080844	31081144	31087135	31087994	31091242	31091305	31091662	31094506
31107976	31109122	31109992	31110595
31113705	31114834	31115569	31116577	31116605	31118179	31119226	31119824	31126386	31126525	31127439	31132652	31132787	31133030	31133968	31133988	31135495	31157634	31160106	31160663	31162490	31166157	31166319
31168141	31170646	31174988	31182009	31182080	31183354	31183460	31187243	31188697
31190340	31191792	31192149	31192414	31193749	31194381	31195913	31197610	31199841
31199971	31200103	31201461	31201566	31203780	31205280	31207556
31208921	31209653
31214247	31214478	31215066	31215166	31215712
31217861	31219335	31219379	31220463	31221193	31221821	31222161	31222552	31225998	31226490	31227401	31227568	31230309	31230479
31232828	31233548	31233756	31234923	31237289	31237686	31238572	31240064	31241922	31242867	31244432
31247431	31248026
31250276	31253818
31253899	31254825	31263782	31265572
31270942	31273545	31275477	31275794	31275906	31276008	31278493
31294513	31298829	31311987
31317489	31318195	31318244	31326218	31326868	31329018	31338680
31344229	31348410	31348671	31348700	31349011	31349106
31351149	31351326	31351582	31351863	31352214	31353059	31353715	31355046
31355114	31359441	31360726	31361423
31364732	31366816	31368324	31369116	31369255	31370148
31371730	31372802	31373241	31373293	31373469	31373731
31374501	31377152	31377287	31377327	31379136	31379580	31379609	31380136	31380300	31380532	31380753	31381474	31381724	31382359	31382534	31382672	31383153	31420305
31422222	31425326	31426123
31429190	31429664
31444079	31444229	31444547	31444849	31446507	31448590	31450610
31452562	31454801	31454916	31455036	31455795	31456559	31457901	31458683	31458781	31460019	31460753
31461572	31462083	31462161	31462483	31462539	31462798	31463297	31468368	31469403	31469464	31472686	31474574	31475844	31485026
31487088	31487094	31487177	31488428	31490861	31492458	31492771	31495536	31496193	31497763	31500885	31515622	31515807
31515892	31515983	31518628	31520940	31525170	31533964	31536946	31539759
31544768	31545284	31546347	31546773	31547042
31548061	31548476	31548531	31549328	31549880	31550116
31559455	31565557
31567721	31569068	31572718	31573798	31580699	31581265	31584833	31586965	31589084	31589278	31589505	31590182
31604894	31604904	31605378	31606476	31613459	31614670	31614723	31618903	31620778	31621381	31623778	31628405	31630648
31637862	31639194	31641585	31644203	31647746	31648763	31652168	31663109	31664688	31672800	31674183	31675401	31676448
31680906	31680935	31683255	31691910	31701455	31705732	31709822
31710946	31711570	31711749	31712023
31718363	31718508
31723146	31724345	31726740	31727555	31728499	31735502
31736712	31740113	31747736	31747958	31749365	31754377	31773173	31777475
31781415	31783744
31787286	31789139	31791136	31794987	31796196	31821103	31826581	31829012	31834667
31850569	31872878	31885925	31886251	31902571	31910520	31918064	31923702	31932807
31945256	31946420	31946692	31947288	31951903	31953964	31958311	31959213	31968316	31972283	31978305
31978835	32001923	32013109	32015126	32024930	32025519	32026839
32027557	32027809	32028852	32036285	32036993
32038441	32041140	32041497
32042351	32048876	32049536	32054593	32055439	32127747	32134786	32137161	32138262	32146678	32154253	32158045	32158736	32160961	32165605	32174743	32179871
32182782	32184477	32191153	32204222	32217957	32228693	32231617	32233980	32242488	32249861	32253183	32253685	32254470	32255739	32257794	32259200	32259421
32262976	32263559	32269302	32269344	32269408	32276749	32279661	32280971	32285878	32287874
32290737	32292323	32292683	32293774	32294242	32294850	32295001	32296361	32296801	32297010	32298006
32299435	32299585
32300538	32301656	32302317	32302995	32303337
32306845	32306914	32307122	32307330	32311515	32313023	32313088
32315159	32317839	32319196
32319295	32320963
32323166	32326821	32326967	32327703	32328375	32328663	32331236	32332366	32352605	32353805	32362632	32365544	32368328	32369230	32369631	32373506	32374484	32381743	32390011
32390832	32394739	32397296	32397572	32398932	32405315	32406115	32406350	32407800	32415360	32423705	32425613	32429532	32429575	32430371	32431507	32432923	32434023	32441417	32441933	32442732	32443411	32444165	32444564	32444744	32445664
32446673	32447054
32449376	32454772	32456123
32462406	32465693	32466248	32466491	32469089	32471193	32471794
32474399	32475237	32476065	32477466
32481290	32481676	32483951	32484326	32484449	32487361
32487714	32488186	32488240
32491086	32491201	32492699	32495758	32495787	32497626	32500855	32508322	32509057	32509195	32509305	32510683	32510867	32512837
32512856	32514320
32519501	32519624	32521295	32522251	32535767	32536263	32541145	32677669	32678378
32680229	32681607	32685358	32686030	32694832	32698700	32698903	32713862	32735692	32759095	32760295
32765556	32766057	32766602
32767856	32771542	32771829	32772436	32772938	32773706	32774504	32774716	32774800	32776274	32776504	32776824	32777062	32777134	32777249	32777351	32777417	32777745	32777933	32777978
32778015	32778088	32778222	32778233	32778286	32778442	32778554	32778852	32778893	32778934	32778956	32779081	32779499	32785066	32785130	32786977	32787668
32788906	32788948	32789139	32789255	32789333	32789654	32790115
32790152	32790286
32790702	32790790	32790840
32792235	32793528	32793663	32793843	32794062	32794081	32795548	32795951	32797507	32806435	32807493	32810427	32812501	32813254	32814312	32814456	32819156	32821245	32821845	32825202	32827644	32830164	32831895	32832167	32833171	32837990	32838064	32838918	32840188	32844914	32845485
32849720	32851195	32851276	32853021	32860117	32863268	32866372	32867426	32870369	32871088	32871492	32871866	32873108	32873160	32873429	32874832	32877641	32888295	32888702	32889502
32889532	32889754	32890560
32890583	32891064	32892598	32892654	32892761	32893493	32894046
32896489	32901501	32903010	32904204	32904324	32904663	32904729	32905339
32905662	32905854	32906261	32906526
32906709	32906773	32908202	32910798
32912197	32912392	32912776
32912887	32912912	32916210	32917826
32919361	32919607	32920836	32920894	32921257
32933326	32940011	32943236	32946642	32953851	32960426
32969898	32970718	32973975	32977893	32978035	32987211	32988971	33001080	33003558	33007274	33007463
33008620	33008629	33008696
33012579	33012639	33012959	33013789	33019792	33021224	33022591	33029752
33030437	33030886	33032562	33033670	33049169	33049192	33049888	33052724	33052965	33058028	33058195	33059640	33060524	33063954	33069082	33069339	33070398
33076254	33077435	33078428	33079686	33080620
33082379	33083235	33083359	33083489	33084632	33084737	33085293	33085398
33089625	33089826	33092233	33093030	33093177	33095098	33095752	33096027
33134224	33141000	33142574	33142793	33143855	33146744	33147603	33149012	33150858
33162839	33163516	33164875	33167647	33167774	33167974	33168096	33168927	33169076
33169908	33180244	33182595	33182941	33183613	33185754	33187144	33191099	33191112	33193829	33194426	33198814	33202847	33203494	33204252	33204744	33205539	33205592	33206254	33206944	33207188	33208710	33213042	33215933	33218911	33219325	33221175	33222149	33224200	33225236	33225796	33230149	33230309	33232636	33233703	33235965	33238408	33244123
33245999	33247306	33249231	33249258	33250517	33252351	33262634	33266876	33271429	33281820	33282761	33287667	33290873	33291708	33292872	33293556	33303582
33432505	33434228	33434412	33436496	33438959	33444908	33468552	33473618	33490219	33490266
33752011	33752231	33755572	33755629	33758721	33759255	33761089
33768121	33768166	33769069	33770645	33775943	33776596	33783620	33783829	33785534	33787785	33792291	33797498	33797607	33798774	33804763
33805103	33810847	33819398	33825748	33826053	33831268	33831361
33883369	33883619	33885410
36726799	36729156	36730878	36731061	36735850	36736020	36737422	36740588	36741047	36745575	36752364
143160408	143162052	143168430	143169616	143171919	143172906	143178881	143184006	143184191	143186952
155926069	155932883	155935159	155939662	155953031	155955219	155957015	155962941
161855041	161856006	161858036	161858822

## Sheet: No. of SNPs in Block
4
23
16
10
9
27
7
8
13
13
13
10
4
4
3
6
2
3
26
10
9
4
2
9
18
15
7
11
18
16
11
24
7
6
4
10
13
13
17
5
18
4
23
9
9
7
2
5
14
11
2
2
4
7
3
7
6
8
4
6
6
18
3
2
7
11
14
13
8
5
6
2
12
13
13
7
4
2
6
8
2
9
9
11
7
5
3
17
17
10
11
2
5
7
3
2
19
26
2
3
7
4
6
3
14
2
9
11
3
20
17
7
2
3
31
20
3
7
8
4
4
3
4
5
6
11
3
8
17
5
8
8
9
9
38
17
10
7
15
7
3
11
10
8
4

## Sheet: Start-Stop
16772544	16778880	6336
26003554	26116855	113301
29645954	29679588	33634
29716673	29747755	31082
29750488	29763092	12604
29764396	29817819	53423
29820683	29839766	19083
29842077	29872422	30345
29875590	29914320	38730
29915902	29926547	10645
29926641	29938987	12346
29944503	30032810	88307
30036628	30042870	6242
30043229	30045221	1992
30045812	30048351	2539
30048729	30051046	2317
30051469	30051635	166
30051983	30053249	1266
30057800	30146626	88826
30147219	30166967	19748
30168762	30174337	5575
30175871	30181174	5303
30184734	30185114	380
30185208	30201116	15908
30209635	30247678	38043
30248504	30317815	69311
30339203	30379313	40110
30382440	30422586	40146
30429168	30472487	43319
30475161	30519068	43907
30520024	30563899	43875
30579499	30778271	198772
30788895	30824698	35803
30832409	30839484	7075
30840033	30847825	7792
30857212	30877457	20245
30878711	30904717	26006
30907051	30952293	45242
30956232	31022730	66498
31028103	31033964	5861
31041773	31094506	52733
31107976	31110595	2619
31113705	31166319	52614
31168141	31188697	20556
31190340	31199841	9501
31199971	31207556	7585
31208921	31209653	732
31214247	31215712	1465
31217861	31230479	12618
31232828	31244432	11604
31247431	31248026	595
31250276	31253818	3542
31253899	31265572	11673
31270942	31278493	7551
31294513	31311987	17474
31317489	31338680	21191
31344229	31349106	4877
31351149	31355046	3897
31355114	31361423	6309
31364732	31370148	5416
31371730	31373731	2001
31374501	31420305	45804
31422222	31426123	3901
31429190	31429664	474
31444079	31450610	6531
31452562	31460753	8191
31461572	31485026	23454
31487088	31515807	28719
31515892	31539759	23867
31544768	31547042	2274
31548061	31550116	2055
31559455	31565557	6102
31567721	31590182	22461
31604894	31630648	25754
31637862	31676448	38586
31680906	31709822	28916
31710946	31712023	1077
31718363	31718508	145
31723146	31735502	12356
31736712	31777475	40763
31781415	31783744	2329
31787286	31834667	47381
31850569	31932807	82238
31945256	31978305	33049
31978835	32026839	48004
32027557	32036993	9436
32038441	32041497	3056
32042351	32179871	137520
32182782	32259421	76639
32262976	32287874	24898
32290737	32298006	7269
32299435	32299585	150
32300538	32303337	2799
32306845	32313088	6243
32315159	32319196	4037
32319295	32320963	1668
32323166	32390011	66845
32390832	32445664	54832
32446673	32447054	381
32449376	32456123	6747
32462406	32471794	9388
32474399	32477466	3067
32481290	32487361	6071
32487714	32488240	526
32491086	32512837	21751
32512856	32514320	1464
32519501	32678378	158877
32680229	32760295	80066
32765556	32766602	1046
32767856	32777978	10122
32778015	32787668	9653
32788906	32790115	1209
32790152	32790286	134
32790702	32790840	138
32792235	32845485	53250
32849720	32889502	39782
32889532	32890560	1028
32890583	32894046	3463
32896489	32905339	8850
32905662	32906526	864
32906709	32910798	4089
32912197	32912776	579
32912887	32917826	4939
32919361	32921257	1896
32933326	32960426	27100
32969898	33007463	37565
33008620	33008696	76
33012579	33029752	17173
33030437	33070398	39961
33076254	33080620	4366
33082379	33085398	3019
33089625	33096027	6402
33134224	33150858	16634
33162839	33169076	6237
33169908	33244123	74215
33245999	33303582	57583
33432505	33490266	57761
33752011	33761089	9078
33768121	33804763	36642
33805103	33831361	26258
33883369	33885410	2041
36726799	36752364	25565
143160408	143186952	26544
155926069	155962941	36872
161855041	161858822	3781

## Sheet: Block no.
817
1184
1243
1245
1246
1247
1248
1249
1250
1251
1252
1254
1255
1256
1257
1258
1259
1260
1262
1263
1264
1265
1267
1268
1269
1270
1271
1272
1273
1275
1276
1277
1278
1279
1280
1281
1282
1283
1284
1285
1287
1290
1291
1292
1294
1295
1296
1298
1299
1300
1301
1302
1303
1304
1306
1308
1310
1311
1312
1313
1314
1315
1316
1318
1320
1321
1322
1323
1324
1326
1327
1329
1330
1333
1335
1336
1337
1338
1339
1340
1341
1342
1343
1344
1345
1346
1347
1348
1349
1350
1351
1352
1353
1354
1355
1356
1357
1358
1359
1360
1361
1362
1363
1364
1365
1366
1367
1368
1369
1370
1371
1372
1373
1374
1375
1376
1377
1378
1380
1381
1382
1383
1384
1385
1388
1389
1390
1392
1393
1394
1396
1398
1401
1402
1403
1404
1407
1419
1420
1421
1425
1508
4199
4699
4906

## Sheet: P-values
3.295e-06
5.7092e-08
4.2447e-06
8.7548e-10
5.335e-07
1.1668e-06
1.6853e-12
3.5967e-09
8.9371e-11
6.4018e-12
2.5819e-14
4.5546e-11
3.0973e-12
3.653e-11
6.4101e-06
2.5277e-11
6.7975e-10
4.1218e-10
9.5406e-11
1.098e-08
2.0002e-12
6.9119e-14
3.217e-06
1.0681e-10
4.9853e-13
1.5034e-16
3.4411e-17
3.7078e-12
1.0487e-10
5.9158e-11
1.1866e-11
3.5456e-12
2.0822e-06
1.366e-06
1.1572e-09
5.261e-15
8.5055e-16
5.6471e-09
5.0269e-09
2.3053e-09
5.4394e-16
9.8081e-11
1.4283e-13
4.7636e-08
3.9484e-06
9.6831e-09
2.0359e-06
6.2992e-11
6.6891e-12
6.4555e-12
7.9439e-06
5.3907e-06
5.7512e-18
3.3726e-08
2.1666e-18
2.3135e-10
1.7572e-24
1.036e-18
2.5125e-12
6.8255e-06
8.8277e-08
1.7157e-22
7.8207e-09
6.2314e-06
1.64e-09
3.3107e-14
1.7982e-07
2.1542e-20
1.137e-07
2.9303e-19
1.316e-07
3.1643e-10
6.3608e-12
1.4654e-06
1.5352e-07
5.7324e-17
1.0956e-12
1.2872e-06
2.6774e-16
2.696e-16
2.0088e-14
8.1467e-17
1.3092e-15
1.7236e-14
3.4099e-20
1.2392e-25
2.3303e-06
2.6064e-16
1.1125e-26
4.8785e-21
8.6285e-13
2.6012e-24
5.985e-17
1.0323e-37
7.8743e-36
3.986e-06
4.0214e-30
1.4757e-97
1.9517e-31
1.4571e-81
4.6245e-59
1.5388e-54
1.4558e-87
4.8706e-53
4.8638e-95
5.3813e-41
3.4673e-77
8.3671e-108
1.3379e-50
1.4943e-53
1.5467e-52
6.7217e-54
3.8168e-20
2.471e-17
1.3416e-28
1.7235e-23
3.1514e-10
9.0859e-12
5.6215e-22
1.9238e-13
4.0437e-06
8.5149e-35
1.0954e-22
7.5609e-08
2.5251e-13
5.4437e-10
2.1765e-16
2.0481e-13
4.8327e-15
3.7983e-07
2.4952e-07
7.4303e-07
2.792e-07
1.1322e-08
2.1788e-07
1.647e-07
2.261e-07
1.5974e-06
4.1433e-06
5.2237e-08
7.2293e-07
7.921e-06
3.019e-06
6.583e-06
2.2023e-07
