# Supplementary material for: Comparative study for haplotype block partitioning methods – Evidence from chromosome 6 of the North American Rheumatoid Arthritis Consortium (NARAC) dataset
Source: PLoS One. 2018 Dec 31;13(12):e0209603. doi: 10.1371/journal.pone.0209603 (PMC6312333; doi:10.1371/journal.pone.0209603)
Supplement: S4 Spreadsheet — Sheet1 “ID” represents SNPs IDs. Sheet2 “Bp” represents SNPs physical positions in base pairs. Sheet6 “P-values” represents the P-values of the SNPs. (XLS) [file pone.0209603.s008.xls]

## Sheet: ID
rs660895
rs6910071
rs2395163
rs3763309
rs3763312
rs6457617
rs9275224
rs2395185
rs2516049
rs477515
rs9275555
rs9275595
rs3817973
rs4424066
rs2395157
rs2076530
rs9275388
rs6932542
rs9275407
rs9275406
rs9275418
rs9275424
rs9275374
rs9275390
rs9275427
rs9275393
rs9275428
rs9275439
rs3817963
rs9275425
rs3957148
rs9275572
rs9268832
rs1980495
rs9275408
rs7192
rs2856717
rs2858305
rs2856725
rs2647012
rs9275383
rs9268528
rs5000634
rs6903608
rs9275371
rs9268542
rs3129871
rs547077
rs1033500
rs9275312
rs9368713
rs9268132
rs9275328
rs9268384
rs547261
rs485774
rs9405090
rs9268368
rs3129882
rs9268615
rs2395173
rs3135338
rs7745656
rs9267873
rs9267911
rs3806156
rs3819721
rs507778
rs532098
rs3135363
rs3129941
rs7765379
rs3916765
rs3129763
rs3130320
rs9275614
rs2070600
rs910049
rs3117098
rs3129890
rs602875
rs2071295
rs2239689
rs2261033
rs2050190
rs2157051
rs2395182
rs2239804
rs2074488
rs3117099
rs1265759
rs2072633
rs9275698
rs9275141
rs204999
rs2849015
rs404890
rs1265758
rs2395150
rs10484565
rs3873444
rs2027856
rs4151657
rs405875
rs7775228
rs3130315
rs3115573
rs2858308
rs2859078
rs1003878
rs2524279
rs3129934
rs2856705
rs7774434
rs3096697
rs9271366
rs7745906
rs9461680
rs9267947
rs9295957
rs8111
rs9275659
rs3129963
rs375244
rs2844509
rs3129860
rs3129943
rs9268530
rs2395162
rs9261535
rs3830076
rs261946
rs9275686
rs6941112
rs707939
rs4711211
rs2858870
rs1980493
rs4713391
rs2280800
rs757262
rs9501626
rs757259
rs2269475
rs12192704
rs3134945
rs1265093
rs2256175
rs2075800
rs1140809
rs3130299
rs9275601
rs12190167
rs12197154
rs3135034
rs3134947
rs2736428
rs3130340
rs3115553
rs6935269
rs204994
rs3807031
rs9267992
rs453779
rs2242653
rs570963
rs3819715
rs3132680
rs9263715
rs10947262
rs9500927
rs1265098
rs2844463
rs389883
rs9405048
rs9276831
rs1063355
rs3830041
rs3135353
rs929156
rs12111032
rs3131043
rs204990
rs6457536
rs2734335
rs2269425
rs3104404
rs377763
rs2858331
rs437179
rs3134942
rs12665339
rs498422
rs1076832
rs3130304
rs2523674
rs2071554
rs2975033
rs9276435
rs928822
rs6930977
rs12153855
rs204991
rs2523454
rs2844513
rs2523849
rs1265110
rs9469341
rs12206499
rs241436
rs241427
rs2251396
rs1431399
rs1042663
rs2395309
rs3823355
rs6904029
rs2301220
rs3077
rs494620
rs3132486
rs2844786
rs4713366
rs4711207
rs3134603
rs659445
rs13201769
rs2187668
rs535586
rs130067
rs2244839
rs1966
rs1557608
rs2523946
rs2844779
rs2857107
rs3134943
rs1632948
rs12203316
rs2844780
rs2735046
rs3763305
rs3131888
rs1266071
rs3134940
rs7758736
rs12210947
rs479536
rs7383287
rs1318631
rs926070
rs3871468
rs3134954
rs3129939
rs3130215
rs7767167
rs2240804
rs2844795
rs9268005
rs1265761
rs2844702
rs3132946
rs9357155
rs2394250
rs2074506
rs241407
rs3815087
rs9784758
rs3823375
rs7755224
rs2517485
rs6909253
rs7741364
rs10947463
rs241437
rs1264303
rs1264333
rs2844654
rs3104398
rs3129962
rs6932730
rs8192585
rs9275602
rs2523619
rs3093662
rs1794282
rs7747873
rs499691
rs3131296
rs1034323
rs9267546
rs172274
rs9261394
rs1150739
rs185819
rs1611710
rs2074502
rs10484560
rs1362117
rs2022065
rs1055569
rs1611732
rs2253907
rs2296328
rs753725
rs2428514
rs9276502
rs9276472
rs13199524
rs4122189
rs17422797
rs2076537
rs9277052
rs4959041
rs3873386
rs2239800
rs9468925
rs12198173
rs2596480
rs2517403
rs986521
rs1264432
rs2844635
rs6457327
rs7774954
rs2844660
rs421446
rs2156875
rs2532934
rs2517448
rs9277341
rs3130617
rs3104402
rs2071543
rs2596542
rs211455
rs987870
rs10947072
rs549182
rs7776082
rs2516440
rs9501587
rs1264550
rs1076828
rs10947435
rs7762279
rs11242834
rs2523467
rs2227956
rs622917
rs2428486
rs2844529
rs10947427
rs2073724
rs365066
rs541862
rs1634717
rs9262632
rs9267649
rs2071277
rs1704996
rs7755596
rs206015
rs9469583
rs2181068
rs241409
rs2844651
rs2429657
rs1264302
rs2428521
rs2517689
rs2256965
rs6929796
rs7773694
rs9366752
rs9277554
rs4416711
rs211452
rs2281829
rs550605
rs4248154
rs3130048
rs1611185
rs4711338
rs9277535
rs2516649
rs4713653
rs3115663
rs3130618
rs3763338
rs12177980
rs9461799
rs4304152
rs381218
rs652888
rs542482
rs2844713
rs2858332
rs7775397
rs2185955
rs9267522
rs9368950
rs9267665
rs3117583
rs1547669
rs2256028
rs2260000
rs3873380
rs12660382
rs9266722
rs2395300
rs4713654
rs9375721
rs9267658
rs166327
rs9276162
rs2523990
rs9380374
rs1737031
rs1610649
rs3749952
rs2071596
rs3130244
rs2239705
rs4713668
rs11753326
rs3749946
rs3892710
rs2517938
rs9258275
rs9261277
rs2857210

## Sheet: Bp
32685358
32390832
32495787
32483951
32484326
32771829
32767856
32541145
32678378
32677669
32785066
32789333
32469089
32462406
32456123
32471794
32777062
32488240
32778015
32777933
32778222
32778554
32776504
32777134
32778893
32777417
32778956
32779499
32476065
32778852
32790115
32786977
32535767
32454772
32778088
32519624
32778286
32778442
32774716
32772436
32776824
32491086
32771542
32536263
32776274
32492699
32514320
32397296
32415360
32773706
32405315
32362632
32774800
32444564
32390011
32398932
32406350
32441933
32517508
32510867
32512837
32509195
32788948
32307330
32313088
32481676
32912776
32317839
32686030
32497626
32445664
32788906
32793528
32698903
32331236
32792235
32259421
32423705
32466491
32522251
32681607
32146678
32138262
31711570
32447054
32766602
32521295
32519501
31348410
32466248
32430371
32027557
32795951
32759095
32217957
32306914
32306845
32431507
32434023
32903010
32790702
32510683
32025519
32323166
32766057
32328663
32326821
32777978
32810427
32407800
31500885
32444165
32778934
32765556
32242488
32694832
31311987
31351326
32319196
31265572
32191153
32794081
32488186
32299435
31618903
32509057
32446673
32491201
32495758
30235302
32204222
30379313
32795548
32054593
31834667
30270788
32680229
32471193
30900214
31754377
30222934
32508322
30223521
31691910
30900249
32254470
31215166
31488428
31885925
30719655
32311515
32790642
30874173
30874223
33059640
32253183
31951903
32352605
32353805
32368328
32262976
30141863
32328375
33083359
31783744
32397572
32912197
30181174
31203780
32481290
33069339
31214156
31723146
32055439
30778271
32940011
32735692
32299317
32500855
30247678
31350170
30866445
32269408
32381743
32001923
32231617
32790152
32307122
32789255
32036993
32276749
30709211
32394739
30527810
32315159
31544768
32892654
29930240
32821845
30383225
30543267
32182782
32269344
31475844
31496193
31133030
31227401
33143855
30045106
32905854
32912392
31472686
33149012
32013109
33134224
30050062
30051046
33146744
33141000
31946692
31351149
30252399
30864340
30113733
32233980
31972283
30864045
32713862
31968316
31226490
31546347
31215712
30226561
30049922
30313386
32893493
32255739
29902028
30475991
30312505
29842077
32477466
29771868
31777475
32257794
32866372
30843084
32301656
32891064
29743487
32365544
29785620
32179871
32444744
33182941
32873160
31028869
30181826
32332366
32429575
31020460
32298006
32917826
30051635
30998462
32970718
31201566
32896489
30052137
32760295
31182080
30163622
30480549
33955055
32905662
30990492
30952293
30946667
32793663
32487361
31462161
32296801
32790790
31426123
31652168
32774504
30542879
32302317
32280971
30476614
31781415
33077435
30172541
30139324
32158045
29936895
30492301
32406115
30475161
30229439
31548061
29938987
31444849
33759255
30998850
31135495
32827644
32825202
32174743
31275906
32373506
32425613
33113910
30185946
31381724
32821245
31366816
32134786
31533964
31174988
33244123
30670000
31183460
31182009
32832167
30931739
33282761
31425326
31002738
31170646
33147603
31735502
32789654
32919607
31474574
33436496
33150858
30480257
32313023
29775252
31548476
31454916
30485177
30736231
33826053
32863268
3204714
31565557
31886251
33810847
31462083
31461572
33752231
31237686
33083235
32024930
31080568
31132787
31932807
32279661
33290873
32814456
32290737
33825748
155935159
32969898
31008643
30579499
30990613
30036628
30037232
31663109
31630648
32814312
30132656
33163516
31329018
33438959
33783620
32015126
31110595
31721718
29876323
33768166
33162839
30604861
33755572
31709822
31740113
29002290
32794062
32797507
33831268
33085398
31959213
44698801
30627237
32789139
32369230
28330959
31711749
36735850
31978835
31727555
33883619
31487177
31701455
31370417
31551302
31457901
33076254
33755629
99431408
31953964
30110860
32806435
30185208
33785534
29845460
29876896
31791136
31614670
30660916
31621381
33798774
31033964
31556841
32790840
29817819
29838483
30139070
32849720

## Sheet: P-values
1.03e-113
1.25e-98
1.61e-94
6.48e-89
1.05e-88
2.55e-82
1.74e-81
1.01e-68
2.61e-67
2.72e-67
3.04e-63
2.59e-61
5.48e-61
1.18e-60
8.58e-60
2.97e-59
7.21e-57
1.06e-56
9.06e-56
1.38e-55
1.4e-55
1.4e-55
1.69e-55
1.69e-55
1.86e-55
2.72e-55
3.3e-55
9.76e-55
1.23e-54
5.74e-54
1.88e-53
7.07e-53
1.82e-52
3.45e-52
6.75e-52
1.68e-51
6.97e-51
6.97e-51
1.05e-50
1.76e-50
6.2e-50
8.28e-49
1.09e-48
2.84e-48
2.57e-47
1.56e-46
2.14e-46
3.98e-46
2.1e-45
7.05e-45
1.15e-44
1.36e-44
1.44e-44
1.45e-44
1.96e-44
2.11e-44
2.16e-44
2.73e-44
2.42e-43
4.2e-43
1.76e-42
3.64e-41
8.92e-38
1.18e-37
3.08e-35
4.09e-35
4.1e-35
9.68e-35
1.2e-33
4.68e-32
4.16e-31
7.28e-30
2.37e-29
2.54e-29
2.66e-29
3.99e-29
5.34e-29
7.4e-29
8.39e-29
1.28e-28
4.39e-27
5.14e-27
9.24e-27
8.07e-26
1.79e-25
1.82e-25
2.28e-25
3.29e-25
1.48e-24
3.02e-24
3.95e-24
1.85e-23
2.57e-23
2.65e-23
6.29e-23
8.13e-23
2.65e-22
1.19e-21
1.31e-21
3.51e-21
3.75e-21
5.2e-21
1.36e-20
1.99e-20
6.51e-20
1.36e-19
1.42e-19
1.49e-19
1.73e-19
2.7e-19
3.12e-19
5.53e-19
5.58e-19
7.03e-19
1.45e-18
2.08e-18
2.23e-18
2.37e-18
3.13e-18
5.92e-18
5.95e-18
6.39e-18
6.77e-18
7.01e-18
7.26e-18
8.71e-18
1.26e-17
1.66e-17
2.7e-17
4.41e-17
4.68e-17
5.07e-17
5.63e-17
5.83e-17
6.66e-17
1.11e-16
1.18e-16
1.52e-16
2.61e-16
3.46e-16
3.49e-16
3.57e-16
3.75e-16
4.46e-16
4.61e-16
6.1e-16
6.64e-16
8.13e-16
8.49e-16
1.17e-15
1.27e-15
1.79e-15
1.83e-15
2.44e-15
2.97e-15
3.76e-15
3.84e-15
4.68e-15
5.28e-15
7.02e-15
1.35e-14
1.44e-14
1.61e-14
1.74e-14
1.82e-14
1.88e-14
2.37e-14
2.51e-14
2.85e-14
5.95e-14
7.15e-14
7.63e-14
8.05e-14
8.57e-14
9e-14
9.2e-14
1.1e-13
1.4e-13
1.67e-13
1.85e-13
4.26e-13
8.73e-13
1.24e-12
1.35e-12
1.59e-12
1.73e-12
1.85e-12
1.88e-12
1.96e-12
2.07e-12
2.52e-12
3.41e-12
3.81e-12
4.17e-12
4.86e-12
4.91e-12
5.24e-12
5.48e-12
5.67e-12
5.82e-12
6.29e-12
8.95e-12
1.14e-11
1.34e-11
1.41e-11
1.47e-11
1.49e-11
1.61e-11
1.88e-11
1.9e-11
2.03e-11
2.13e-11
2.19e-11
2.38e-11
2.66e-11
2.84e-11
2.92e-11
3.12e-11
3.92e-11
4.16e-11
5.43e-11
5.49e-11
6.2e-11
6.45e-11
7.33e-11
8.38e-11
8.63e-11
8.7e-11
8.93e-11
9.47e-11
1.04e-10
1.05e-10
1.07e-10
1.49e-10
1.51e-10
1.62e-10
1.71e-10
1.72e-10
1.72e-10
1.75e-10
1.99e-10
2.31e-10
2.64e-10
3.01e-10
3.02e-10
3.2e-10
3.28e-10
3.79e-10
4.27e-10
4.54e-10
5.83e-10
7.37e-10
1.05e-09
1.06e-09
1.09e-09
1.16e-09
1.2e-09
1.55e-09
1.87e-09
2.18e-09
2.34e-09
2.39e-09
2.45e-09
2.75e-09
3.44e-09
3.44e-09
3.45e-09
3.67e-09
3.75e-09
3.89e-09
4.12e-09
4.29e-09
4.48e-09
5.02e-09
5.07e-09
5.13e-09
5.45e-09
5.71e-09
6.3e-09
6.42e-09
6.53e-09
6.82e-09
7.11e-09
8.39e-09
9.86e-09
1.01e-08
1.02e-08
1.08e-08
1.42e-08
1.43e-08
1.47e-08
1.52e-08
1.58e-08
1.63e-08
1.63e-08
1.65e-08
1.65e-08
1.72e-08
1.8e-08
1.81e-08
1.91e-08
2.26e-08
2.3e-08
2.39e-08
2.46e-08
2.53e-08
2.64e-08
2.67e-08
3.33e-08
3.38e-08
3.43e-08
3.67e-08
3.91e-08
4.02e-08
4.22e-08
4.25e-08
4.47e-08
4.49e-08
4.71e-08
4.72e-08
5.01e-08
5.25e-08
5.47e-08
5.6e-08
5.65e-08
5.95e-08
6.46e-08
6.65e-08
6.87e-08
6.89e-08
7.06e-08
7.18e-08
7.37e-08
7.56e-08
7.77e-08
8.02e-08
8.22e-08
8.5e-08
8.93e-08
9.11e-08
9.82e-08
1.03e-07
1.06e-07
1.09e-07
1.12e-07
1.22e-07
1.23e-07
1.31e-07
1.34e-07
1.4e-07
1.49e-07
1.54e-07
1.55e-07
1.56e-07
1.58e-07
1.65e-07
1.7e-07
1.77e-07
1.9e-07
2.02e-07
2.37e-07
2.43e-07
2.44e-07
2.57e-07
2.61e-07
2.75e-07
2.77e-07
2.9e-07
3.01e-07
3.14e-07
3.42e-07
3.6e-07
3.62e-07
3.87e-07
3.95e-07
3.99e-07
4.02e-07
4.17e-07
4.2e-07
4.22e-07
4.42e-07
4.51e-07
4.61e-07
4.86e-07
5.18e-07
5.33e-07
5.46e-07
5.9e-07
5.9e-07
6.11e-07
6.29e-07
6.43e-07
6.65e-07
6.77e-07
7.04e-07
7.27e-07
7.46e-07
7.49e-07
7.51e-07
7.66e-07
7.8e-07
7.89e-07
7.93e-07
8.19e-07
8.34e-07
8.64e-07
8.93e-07
8.95e-07
8.95e-07
8.99e-07
9.01e-07
9.05e-07
9.11e-07
9.35e-07
9.5e-07
9.62e-07
1.02e-06
1.07e-06
1.08e-06
1.08e-06
1.08e-06
1.23e-06
1.26e-06
1.31e-06
1.31e-06
1.37e-06
1.38e-06
1.38e-06
1.39e-06
1.39e-06
1.44e-06
1.44e-06
