# Supplementary material for: Comparative study for haplotype block partitioning methods – Evidence from chromosome 6 of the North American Rheumatoid Arthritis Consortium (NARAC) dataset
Source: PLoS One. 2018 Dec 31;13(12):e0209603. doi: 10.1371/journal.pone.0209603 (PMC6312333; doi:10.1371/journal.pone.0209603)
Supplement: S5 Spreadsheet — Sheet1 “CIT” represents SNPs IDs detected by both CIT method and Individual SNP Approach. Sheet2 “FGT” represents SNPs IDs detected by both FGT method and Individual SNP Approach. Sheet3 “SSLD” represents SNPs IDs detected by both SSLD method and Individual SNP Approach. (XLS) [file pone.0209603.s009.xls]

## Sheet: CIT
rs1033500
rs1034323
rs1042663
rs10484560
rs10484565
rs1055569
rs1076828
rs1076832
rs10947072
rs10947262
rs10947427
rs10947435
rs10947463
rs1140809
rs11753326
rs12153855
rs12177980
rs12190167
rs12192704
rs12197154
rs12198173
rs12203316
rs12206499
rs12210947
rs1264302
rs1264303
rs1264333
rs1264432
rs1264550
rs1265110
rs1265758
rs1265759
rs12660382
rs1266071
rs12665339
rs130067
rs1318631
rs13199524
rs13201769
rs1362117
rs1431399
rs1547669
rs1557608
rs1610649
rs1611185
rs1611710
rs1611732
rs1632948
rs1634717
rs166327
rs1704996
rs172274
rs1737031
rs17422797
rs1794282
rs185819
rs1966
rs1980493
rs1980495
rs2022065
rs2027856
rs204990
rs204991
rs204994
rs204999
rs206015
rs2070600
rs2071277
rs2071295
rs2071543
rs2071554
rs2071596
rs2072633
rs2073724
rs2074488
rs2074502
rs2074506
rs2075800
rs2076530
rs2076537
rs211452
rs211455
rs2156875
rs2157051
rs2187668
rs2227956
rs2239689
rs2239705
rs2239800
rs2239804
rs2240804
rs2244839
rs2251396
rs2256028
rs2256175
rs2260000
rs2269425
rs2269475
rs2280800
rs2281829
rs2296328
rs2301220
rs2395150
rs2395157
rs2395162
rs2395163
rs2395173
rs2395182
rs2395185
rs2395300
rs2395309
rs241407
rs241409
rs241427
rs2428486
rs2428514
rs2428521
rs2429657
rs2516049
rs2516440
rs2516649
rs2517403
rs2517448
rs2517485
rs2517689
rs2517938
rs2523454
rs2523619
rs2523674
rs2523849
rs2523946
rs2523990
rs2524279
rs2532934
rs2596480
rs2596542
rs261946
rs2647012
rs2734335
rs2736428
rs2844509
rs2844513
rs2844529
rs2844635
rs2844651
rs2844654
rs2844660
rs2844702
rs2844713
rs2844779
rs2844780
rs2844786
rs2849015
rs2856705
rs2856717
rs2856725
rs2857107
rs2857210
rs2858305
rs2858308
rs2858331
rs2858332
rs2858870
rs2859078
rs2975033
rs3077
rs3093662
rs3096697
rs3104398
rs3104402
rs3104404
rs3115553
rs3115573
rs3115663
rs3117098
rs3117099
rs3117583
rs3129763
rs3129860
rs3129890
rs3129934
rs3129939
rs3129941
rs3129962
rs3129963
rs3130215
rs3130244
rs3130299
rs3130304
rs3130315
rs3130320
rs3130340
rs3130617
rs3131043
rs3131296
rs3131888
rs3132486
rs3132680
rs3132946
rs3134603
rs3134940
rs3134942
rs3134943
rs3134945
rs3134947
rs3134954
rs3135034
rs3135338
rs3135353
rs3135363
rs365066
rs3763305
rs3763309
rs3763312
rs3763338
rs377763
rs3806156
rs3807031
rs381218
rs3815087
rs3817963
rs3817973
rs3819721
rs3823355
rs3823375
rs3830076
rs3871468
rs3892710
rs389883
rs3916765
rs3957148
rs404890
rs405875
rs4122189
rs4151657
rs421446
rs4304152
rs437179
rs4416711
rs4424066
rs453779
rs4711207
rs4711211
rs4711338
rs4713366
rs4713391
rs4713653
rs4713654
rs4713668
rs477515
rs485774
rs494620
rs4959041
rs498422
rs499691
rs5000634
rs507778
rs532098
rs535586
rs541862
rs547077
rs547261
rs550605
rs570963
rs602875
rs622917
rs6457327
rs6457536
rs6457617
rs652888
rs659445
rs660895
rs6904029
rs6909253
rs6910071
rs6929796
rs6930977
rs6932542
rs6932730
rs6935269
rs6941112
rs707939
rs7192
rs7383287
rs753725
rs757259
rs757262
rs7745656
rs7745906
rs7747873
rs7755224
rs7755596
rs7758736
rs7762279
rs7765379
rs7767167
rs7773694
rs7774434
rs7774954
rs7775228
rs7775397
rs7776082
rs8111
rs8192585
rs910049
rs9258275
rs926070
rs9261277
rs9261394
rs9261535
rs9262632
rs9263715
rs9266722
rs9267522
rs9267546
rs9267649
rs9267658
rs9267873
rs9267911
rs9267992
rs9268005
rs9268132
rs9268368
rs9268384
rs9268528
rs9268530
rs9268615
rs9268832
rs9271366
rs9275224
rs9275312
rs9275328
rs9275371
rs9275374
rs9275383
rs9275388
rs9275390
rs9275393
rs9275406
rs9275407
rs9275408
rs9275418
rs9275424
rs9275425
rs9275427
rs9275428
rs9275439
rs9275555
rs9275572
rs9275595
rs9275602
rs9275614
rs9275659
rs9275686
rs9275698
rs9276162
rs9276435
rs9276472
rs9276502
rs9276831
rs9277341
rs9277554
rs928822
rs929156
rs9295957
rs9357155
rs9366752
rs9368713
rs9368950
rs9380374
rs9405048
rs9405090
rs9461680
rs9461799
rs9468925
rs9469341
rs9500927
rs9501587
rs9501626
rs986521
rs987870

## Sheet: FGT
rs1003878
rs1033500
rs1034323
rs1042663
rs10484560
rs10484565
rs1055569
rs1076828
rs1076832
rs10947072
rs10947262
rs10947427
rs10947435
rs1140809
rs11753326
rs12153855
rs12177980
rs12190167
rs12192704
rs12197154
rs12198173
rs12203316
rs12206499
rs12210947
rs1264302
rs1264303
rs1264333
rs1264432
rs1264550
rs1265093
rs1265098
rs1265110
rs1265758
rs1265759
rs1265761
rs1266071
rs12665339
rs130067
rs1318631
rs13199524
rs13201769
rs1362117
rs1431399
rs1547669
rs1610649
rs1611185
rs1611710
rs1611732
rs1632948
rs166327
rs1704996
rs172274
rs1737031
rs17422797
rs1794282
rs185819
rs1966
rs1980493
rs1980495
rs2022065
rs2027856
rs204990
rs204991
rs204994
rs204999
rs206015
rs2070600
rs2071295
rs2071543
rs2071554
rs2071596
rs2072633
rs2073724
rs2074488
rs2074502
rs2074506
rs2075800
rs2076530
rs2076537
rs211452
rs211455
rs2156875
rs2157051
rs2181068
rs2187668
rs2227956
rs2239689
rs2239705
rs2239800
rs2239804
rs2240804
rs2244839
rs2251396
rs2253907
rs2256028
rs2256175
rs2256965
rs2260000
rs2269425
rs2269475
rs2280800
rs2281829
rs2296328
rs2301220
rs2395150
rs2395157
rs2395162
rs2395163
rs2395173
rs2395182
rs2395185
rs2395300
rs2395309
rs241407
rs241409
rs241427
rs241437
rs2428486
rs2428514
rs2428521
rs2429657
rs2516049
rs2516440
rs2516649
rs2517403
rs2517448
rs2517485
rs2517689
rs2517938
rs2523454
rs2523619
rs2523849
rs2523946
rs2523990
rs2524279
rs2532934
rs2596480
rs2596542
rs261946
rs2647012
rs2735046
rs2736428
rs2844509
rs2844513
rs2844529
rs2844635
rs2844651
rs2844654
rs2844660
rs2844702
rs2844713
rs2844779
rs2844780
rs2844786
rs2849015
rs2856705
rs2856717
rs2856725
rs2857107
rs2857210
rs2858305
rs2858308
rs2858331
rs2858332
rs2858870
rs2859078
rs2975033
rs3077
rs3093662
rs3096697
rs3104398
rs3104402
rs3104404
rs3115553
rs3115573
rs3115663
rs3117098
rs3117099
rs3117583
rs3129763
rs3129860
rs3129890
rs3129934
rs3129939
rs3129941
rs3129962
rs3129963
rs3130215
rs3130244
rs3130299
rs3130304
rs3130315
rs3130320
rs3130340
rs3130617
rs3131043
rs3131296
rs3131888
rs3132486
rs3132680
rs3132946
rs3134603
rs3134940
rs3134942
rs3134943
rs3134945
rs3134947
rs3134954
rs3135034
rs3135338
rs3135353
rs365066
rs3749946
rs3749952
rs3763305
rs3763309
rs3763312
rs377763
rs3806156
rs3807031
rs381218
rs3815087
rs3817963
rs3817973
rs3819721
rs3823355
rs3823375
rs3830076
rs3871468
rs3892710
rs389883
rs3916765
rs3957148
rs404890
rs405875
rs4122189
rs4151657
rs421446
rs437179
rs4416711
rs4424066
rs453779
rs4711207
rs4711211
rs4711338
rs4713366
rs4713391
rs4713653
rs4713654
rs4713668
rs477515
rs479536
rs485774
rs494620
rs4959041
rs498422
rs499691
rs5000634
rs507778
rs532098
rs535586
rs541862
rs547077
rs547261
rs549182
rs550605
rs602875
rs622917
rs6457327
rs6457536
rs6457617
rs652888
rs659445
rs660895
rs6903608
rs6904029
rs6909253
rs6910071
rs6929796
rs6930977
rs6932542
rs6932730
rs6935269
rs6941112
rs707939
rs7192
rs7383287
rs753725
rs757259
rs757262
rs7741364
rs7745656
rs7745906
rs7747873
rs7755224
rs7755596
rs7762279
rs7765379
rs7767167
rs7773694
rs7774434
rs7774954
rs7775228
rs7775397
rs7776082
rs8111
rs8192585
rs910049
rs9258275
rs926070
rs9261277
rs9261394
rs9261535
rs9262632
rs9263715
rs9266722
rs9267522
rs9267546
rs9267649
rs9267658
rs9267665
rs9267873
rs9267911
rs9267992
rs9268005
rs9268132
rs9268368
rs9268384
rs9268528
rs9268530
rs9268542
rs9268615
rs9268832
rs9271366
rs9275224
rs9275312
rs9275328
rs9275371
rs9275374
rs9275383
rs9275388
rs9275390
rs9275393
rs9275406
rs9275407
rs9275408
rs9275418
rs9275424
rs9275425
rs9275427
rs9275428
rs9275439
rs9275555
rs9275572
rs9275602
rs9275614
rs9275659
rs9275686
rs9275698
rs9276162
rs9276435
rs9276472
rs9276502
rs9276831
rs9277341
rs9277535
rs9277554
rs928822
rs929156
rs9295957
rs9357155
rs9366752
rs9368713
rs9368950
rs9380374
rs9405048
rs9405090
rs9461680
rs9461799
rs9469341
rs9469583
rs9500927
rs9501587
rs9501626
rs9784758
rs986521
rs987870

## Sheet: SSLD
rs1003878
rs1033500
rs1034323
rs1042663
rs10484560
rs10484565
rs1055569
rs1063355
rs1076828
rs1076832
rs10947072
rs10947262
rs10947427
rs10947435
rs1140809
rs1150739
rs11753326
rs12153855
rs12177980
rs12190167
rs12192704
rs12197154
rs12198173
rs12203316
rs12206499
rs12210947
rs1264302
rs1264303
rs1264333
rs1264432
rs1264550
rs1265093
rs1265110
rs1265758
rs1265759
rs1265761
rs1266071
rs12665339
rs130067
rs1318631
rs13199524
rs13201769
rs1362117
rs1431399
rs1547669
rs1557608
rs1610649
rs1611185
rs1611710
rs1611732
rs1632948
rs1634717
rs166327
rs1704996
rs172274
rs1737031
rs17422797
rs1794282
rs185819
rs1966
rs1980493
rs1980495
rs2022065
rs2027856
rs204990
rs204991
rs204994
rs204999
rs2050190
rs206015
rs2070600
rs2071277
rs2071295
rs2071543
rs2071554
rs2071596
rs2072633
rs2073724
rs2074488
rs2074502
rs2074506
rs2075800
rs2076530
rs2076537
rs211452
rs211455
rs2156875
rs2157051
rs2181068
rs2187668
rs2227956
rs2239689
rs2239705
rs2239800
rs2239804
rs2240804
rs2242653
rs2244839
rs2251396
rs2253907
rs2256028
rs2256175
rs2256965
rs2260000
rs2261033
rs2269425
rs2269475
rs2280800
rs2281829
rs2296328
rs2301220
rs2394250
rs2395150
rs2395157
rs2395162
rs2395163
rs2395173
rs2395182
rs2395185
rs2395300
rs2395309
rs241407
rs241409
rs241427
rs241436
rs241437
rs2428486
rs2428514
rs2428521
rs2429657
rs2516049
rs2516440
rs2516649
rs2517403
rs2517448
rs2517485
rs2517689
rs2517938
rs2523454
rs2523467
rs2523619
rs2523674
rs2523849
rs2523946
rs2523990
rs2524279
rs2532934
rs2596480
rs2596542
rs261946
rs2647012
rs2734335
rs2735046
rs2736428
rs2844463
rs2844509
rs2844513
rs2844529
rs2844635
rs2844651
rs2844654
rs2844660
rs2844702
rs2844713
rs2844779
rs2844780
rs2844786
rs2849015
rs2856705
rs2856717
rs2856725
rs2857107
rs2857210
rs2858305
rs2858308
rs2858331
rs2858332
rs2858870
rs2859078
rs2975033
rs3077
rs3093662
rs3096697
rs3104398
rs3104402
rs3104404
rs3115553
rs3115573
rs3115663
rs3117098
rs3117099
rs3117583
rs3129763
rs3129860
rs3129871
rs3129890
rs3129934
rs3129939
rs3129941
rs3129943
rs3129962
rs3129963
rs3130215
rs3130244
rs3130299
rs3130304
rs3130315
rs3130320
rs3130340
rs3130617
rs3130618
rs3131043
rs3131296
rs3131888
rs3132486
rs3132680
rs3132946
rs3134603
rs3134940
rs3134942
rs3134943
rs3134945
rs3134947
rs3134954
rs3135034
rs3135338
rs3135353
rs3135363
rs365066
rs3749952
rs375244
rs3763305
rs3763309
rs3763312
rs377763
rs3806156
rs3807031
rs381218
rs3815087
rs3817963
rs3817973
rs3819715
rs3819721
rs3823355
rs3823375
rs3830076
rs3871468
rs3873386
rs3873444
rs3892710
rs389883
rs3916765
rs3957148
rs404890
rs405875
rs4122189
rs4151657
rs421446
rs4248154
rs4304152
rs437179
rs4416711
rs4424066
rs453779
rs4711207
rs4711211
rs4711338
rs4713366
rs4713391
rs4713653
rs4713654
rs4713668
rs477515
rs479536
rs485774
rs494620
rs4959041
rs498422
rs499691
rs5000634
rs507778
rs532098
rs535586
rs541862
rs547077
rs547261
rs549182
rs550605
rs570963
rs602875
rs622917
rs6457327
rs6457536
rs6457617
rs652888
rs659445
rs660895
rs6903608
rs6904029
rs6909253
rs6910071
rs6929796
rs6930977
rs6932542
rs6932730
rs6935269
rs6941112
rs707939
rs7192
rs7383287
rs753725
rs757259
rs757262
rs7741364
rs7745656
rs7745906
rs7747873
rs7755224
rs7755596
rs7758736
rs7762279
rs7765379
rs7767167
rs7773694
rs7774434
rs7774954
rs7775228
rs7775397
rs7776082
rs8111
rs8192585
rs910049
rs9258275
rs926070
rs9261277
rs9261394
rs9261535
rs9262632
rs9263715
rs9266722
rs9267522
rs9267546
rs9267649
rs9267658
rs9267665
rs9267873
rs9267911
rs9267947
rs9267992
rs9268005
rs9268132
rs9268368
rs9268384
rs9268528
rs9268530
rs9268542
rs9268615
rs9268832
rs9271366
rs9275141
rs9275224
rs9275312
rs9275328
rs9275371
rs9275374
rs9275383
rs9275388
rs9275390
rs9275393
rs9275406
rs9275407
rs9275408
rs9275418
rs9275424
rs9275425
rs9275427
rs9275428
rs9275439
rs9275555
rs9275572
rs9275595
rs9275602
rs9275614
rs9275659
rs9275686
rs9275698
rs9276162
rs9276435
rs9276472
rs9276502
rs9276831
rs9277341
rs9277535
rs9277554
rs928822
rs929156
rs9295957
rs9357155
rs9366752
rs9368713
rs9368950
rs9380374
rs9405048
rs9405090
rs9461680
rs9461799
rs9468925
rs9469341
rs9469583
rs9500927
rs9501587
rs9501626
rs9784758
rs986521
rs987870
